# Supplementary material for: 1,3-Bis(1-benzyl-1H-benzimidazol-2-yl)-2-oxapropane
Source: Acta Crystallogr Sect E Struct Rep Online. 2009 Apr 10;65(Pt 5):o1014. doi: 10.1107/S1600536809012781 (PMC2977701; doi:10.1107/S1600536809012781)
Supplement: Supplementary file 1 [file e-65-o1014-sup1.cif]

##############################################################################
###                                                                        ###
###        Electronic paper (Acta Crystallographica Section E)             ###
###                                                                        ###
##############################################################################
#                                                                            #
# This CIF contains the data in a paper accepted for publication in Acta     #
# Crystallographica Section E. It conforms to the requirements of Notes      #
# for Authors for Section E, and has been peer reviewed under the auspices   #
# of the IUCr Commission on Journals.                                        #
#                                                                            #
# Full details of the Crystallographic Information File format               #
# are given in the paper "The Crystallographic Information File (CIF):       #
# a New Standard Archive File for Crystallography" by S. R. Hall, F. H.      #
# Allen and I. D. Brown [Acta Cryst. (1991), A47, 655-685].                  #
#                                                                            #
# The current version of the core CIF dictionary is obtainable from          #
# ftp://ftp.iucr.org/pub/cif_core.dic. The current version number is 2.4.    #
#                                                                            #
# Software is freely available for graphical display of the structure(s) in  #
# this CIF.  For information consult the CIF home page http://www.iucr.org/  #
# cif/home.html                                                              #
#                                                                            #
# This file may be used for bona fide research purposes within the           #
# scientific community so long as proper attribution is given to the journal # 
# article from which it was obtained.                                        #
#                                                                            #
##############################################################################
                                             
data_global
_audit_creation_method     SHELXL-97
_journal_data_validation_number     ?
_journal_date_recd_electronic     2009-03-28
_journal_date_accepted     2009-04-04
_journal_name_full     'Acta Crystallographica, Section E'
_journal_year     2009
_journal_volume     65
_journal_issue      5
_journal_page_first     o1014
_journal_page_last     o1014
_journal_paper_category     QO
_journal_coeditor_code     LH2800
_publ_contact_author_name     'Huilu Wu'
_publ_contact_author_address
;
 School of Chemical and Biological Engineering
 Lanzhou Jiaotong University
 Lanzhou 730070
 China
;
_publ_contact_author_email     wuhuilu@163.com
_publ_contact_author_fax     '+86 931 4956512'
_publ_contact_author_phone     '+86 013893117544'
_publ_section_title
;
1,3-Bis(1-benzyl-1<i>H</i>-benzimidazol-2-yl)-2-oxapropane
;
loop_
    _publ_author_name
    _publ_author_address
    'Huilu Wu'
;
 School of Chemical and Biological Engineering
 Lanzhou Jiaotong University
 Lanzhou 730070
 People's Republic of China
;
    'Ruirui Yun'
;
 School of Chemical and Biological Engineering
 Lanzhou Jiaotong University
 Lanzhou 730070
 People's Republic of China
;
    'Kaitong Wang'
;
 School of Chemical and Biological Engineering
 Lanzhou Jiaotong University
 Lanzhou 730070
 People's Republic of China
;
    'Xingcai Huang'
;
 School of Chemical and Biological Engineering
 Lanzhou Jiaotong University
 Lanzhou 730070
 People's Republic of China
;
    'Qingyu Sun'
;
 School of Chemical and Biological Engineering
 Lanzhou Jiaotong University
 Lanzhou 730070
 People's Republic of China
;
data_I
_chemical_name_systematic
;
1,3-Bis(1-benzyl-1<i>H</i>-benzimidazol-2-yl)-2-oxapropane
;
_chemical_name_common
;
;
_chemical_formula_moiety     'C30 H26 N4 O'
_chemical_formula_sum     'C30 H26 N4 O'
_chemical_formula_iupac     'C30 H26 N4 O'
_chemical_formula_weight     458.55
_chemical_melting_point     ?
_chemical_melting_point_gt     450
_chemical_melting_point_lt     451
_symmetry_cell_setting     Triclinic
_symmetry_space_group_name_H-M     'P -1'
_symmetry_space_group_name_Hall     '-P 1'
loop_
    _symmetry_equiv_pos_as_xyz
    'x, y, z'
    '-x, -y, -z'
_cell_length_a     8.5477(3)
_cell_length_b     11.8976(5)
_cell_length_c     12.3961(5)
_cell_angle_alpha     101.3000(10)
_cell_angle_beta     92.3940(10)
_cell_angle_gamma     107.7650(10)
_cell_volume     1170.28(8)
_cell_formula_units_Z     2
_cell_measurement_reflns_used     5275
_cell_measurement_theta_min     3.03
_cell_measurement_theta_max     27.48
_cell_measurement_temperature     153(2)
_exptl_crystal_description     block
_exptl_crystal_colour     white
_exptl_crystal_size_max     0.58
_exptl_crystal_size_mid     0.52
_exptl_crystal_size_min     0.19
_exptl_crystal_density_diffrn     1.301
_exptl_crystal_density_meas     ?
_exptl_crystal_density_method     'not measured'
_exptl_crystal_F_000     484
_exptl_absorpt_coefficient_mu     0.081
_exptl_absorpt_correction_type     multi-scan
_exptl_absorpt_process_details     '(ABSCOR; Higashi, 1995)'
_exptl_absorpt_correction_T_min     0.9547
_exptl_absorpt_correction_T_max     0.9848
_exptl_special_details
;
;
_diffrn_ambient_temperature     153(2)
_diffrn_radiation_type     MoK\a
_diffrn_radiation_wavelength     0.71073
_diffrn_radiation_source     'fine-focus sealed tube'
_diffrn_radiation_monochromator     graphite
_diffrn_measurement_device_type     'Rigaku R-AXIS Spider'
_diffrn_measurement_method     '\f and \w'
_diffrn_detector_area_resol_mean     ?
_diffrn_reflns_number     11531
_diffrn_reflns_av_R_equivalents     0.0127
_diffrn_reflns_av_sigmaI/netI     0.0159
_diffrn_reflns_theta_min     3.03
_diffrn_reflns_theta_max     27.48
_diffrn_reflns_theta_full     27.48
_diffrn_measured_fraction_theta_max     0.985
_diffrn_measured_fraction_theta_full     0.985
_diffrn_reflns_limit_h_min     -11
_diffrn_reflns_limit_h_max     10
_diffrn_reflns_limit_k_min     -15
_diffrn_reflns_limit_k_max     15
_diffrn_reflns_limit_l_min     -16
_diffrn_reflns_limit_l_max     16
_diffrn_standards_number     0
_diffrn_standards_interval_count     0
_diffrn_standards_interval_time     0
_diffrn_standards_decay_%     0
_refine_special_details
;
Refinement of <i>F</i>^2^ against ALL reflections. The weighted <i>R</i>-factor
<i>wR</i> and goodness of fit <i>S</i> are based on <i>F</i>^2^, conventional
<i>R</i>-factors <i>R</i> are based on <i>F</i>, with <i>F</i> set to zero for
negative <i>F</i>^2^. The threshold expression of <i>F</i>^2^ >
\s(<i>F</i>^2^) is used only for calculating <i>R</i>-factors(gt) <i>etc</i>.
and is not relevant to the choice of reflections for refinement.
<i>R</i>-factors based on <i>F</i>^2^ are statistically about twice as large
as those based on <i>F</i>, and <i>R</i>- factors based on ALL data will be
even larger.
;
_reflns_number_total     5275
_reflns_number_gt     4542
_reflns_threshold_expression     I>2\s(I)
_refine_ls_structure_factor_coef     Fsqd
_refine_ls_matrix_type     full
_refine_ls_R_factor_all     0.0460
_refine_ls_R_factor_gt     0.0382
_refine_ls_wR_factor_gt     0.1113
_refine_ls_wR_factor_ref     0.1264
_refine_ls_goodness_of_fit_ref     1.091
_refine_ls_restrained_S_all     1.091
_refine_ls_number_reflns     5275
_refine_ls_number_parameters     317
_refine_ls_number_restraints     0
_refine_ls_hydrogen_treatment     constr
_refine_ls_weighting_scheme     calc
_refine_ls_weighting_details
         'calc w=1/[\s^2^(Fo^2^)+(0.0736P)^2^+0.3041P] where P=(Fo^2^+2Fc^2^)/3'
_atom_sites_solution_hydrogens     geom
_atom_sites_solution_primary     direct
_atom_sites_solution_secondary     difmap
_refine_ls_shift/su_max     0.000
_refine_ls_shift/su_mean     0.000
_refine_diff_density_max     0.496
_refine_diff_density_min     -0.338
_refine_ls_extinction_method     SHELXL
_refine_ls_extinction_coef     0.044(4)
_refine_ls_extinction_expression
                                  'Fc^*^=kFc[1+0.001xFc^2^\l^3^/sin(2\q)]^-1/4^'
loop_
    _atom_type_symbol
    _atom_type_description
    _atom_type_scat_dispersion_real
    _atom_type_scat_dispersion_imag
    _atom_type_scat_source
    'C' 'C' 0.0033 0.0016
                         'International Tables Vol C Tables 4.2.6.8 and 6.1.1.4'
    'H' 'H' 0.0000 0.0000
                         'International Tables Vol C Tables 4.2.6.8 and 6.1.1.4'
    'N' 'N' 0.0061 0.0033
                         'International Tables Vol C Tables 4.2.6.8 and 6.1.1.4'
    'O' 'O' 0.0106 0.0060
                         'International Tables Vol C Tables 4.2.6.8 and 6.1.1.4'
_computing_data_collection     'RAPID-AUTO (Rigaku/MSC, 2004)'
_computing_cell_refinement     'RAPID-AUTO (Rigaku/MSC, 2004)'
_computing_data_reduction     'RAPID-AUTO (Rigaku/MSC, 2004)'
_computing_structure_solution     'SHELXS97 (Sheldrick, 2008)'
_computing_structure_refinement     'SHELXL97 (Sheldrick, 2008)'
_computing_molecular_graphics     'SHELXTL (Sheldrick, 2008)'
_computing_publication_material     'SHELXTL (Sheldrick, 2008)'
loop_
    _atom_site_type_symbol
    _atom_site_label
    _atom_site_fract_x
    _atom_site_fract_y
    _atom_site_fract_z
    _atom_site_U_iso_or_equiv
    _atom_site_adp_type
    _atom_site_calc_flag
    _atom_site_refinement_flags
    _atom_site_occupancy
    _atom_site_disorder_assembly
    _atom_site_disorder_group
    O O 0.80479(11) 0.49510(8) 0.70677(7) 0.0252(2) Uani d . 1 . .
    N N1 0.73219(13) 0.71312(9) 0.90708(8) 0.0233(2) Uani d . 1 . .
    N N2 0.54296(12) 0.52783(9) 0.85764(8) 0.0214(2) Uani d . 1 . .
    N N3 0.99857(12) 0.31236(9) 0.79071(8) 0.0231(2) Uani d . 1 . .
    N N4 0.77779(12) 0.22141(9) 0.66368(8) 0.0231(2) Uani d . 1 . .
    C C1 0.58038(15) 0.71864(10) 0.93941(9) 0.0213(2) Uani d . 1 . .
    C C2 0.53783(16) 0.81685(11) 0.99680(10) 0.0256(3) Uani d . 1 . .
    H H2 0.6172 0.8953 1.0182 0.031 Uiso calc R 1 . .
    C C3 0.37662(17) 0.79594(12) 1.02133(10) 0.0276(3) Uani d . 1 . .
    H H3 0.3451 0.8610 1.0611 0.033 Uiso calc R 1 . .
    C C4 0.25816(16) 0.68035(12) 0.98864(10) 0.0276(3) Uani d . 1 . .
    H H4 0.1483 0.6695 1.0065 0.033 Uiso calc R 1 . .
    C C5 0.29667(15) 0.58181(11) 0.93114(10) 0.0247(3) Uani d . 1 . .
    H H5 0.2164 0.5039 0.9086 0.030 Uiso calc R 1 . .
    C C6 0.46015(15) 0.60377(10) 0.90831(9) 0.0208(2) Uani d . 1 . .
    C C7 0.70389(15) 0.59876(11) 0.85997(9) 0.0217(2) Uani d . 1 . .
    C C8 0.83822(16) 0.55036(12) 0.82143(10) 0.0264(3) Uani d . 1 . .
    H H8A 0.9446 0.6171 0.8349 0.032 Uiso calc R 1 . .
    H H8B 0.8481 0.4902 0.8640 0.032 Uiso calc R 1 . .
    C C9 0.92732(15) 0.44005(11) 0.67180(10) 0.0258(3) Uani d . 1 . .
    H H9A 1.0385 0.4975 0.7013 0.031 Uiso calc R 1 . .
    H H9B 0.9208 0.4227 0.5900 0.031 Uiso calc R 1 . .
    C C10 0.90483(14) 0.32529(11) 0.71040(10) 0.0222(2) Uani d . 1 . .
    C C11 0.79369(14) 0.13374(11) 0.71787(9) 0.0221(2) Uani d . 1 . .
    C C12 0.70094(16) 0.01242(12) 0.70590(11) 0.0284(3) Uani d . 1 . .
    H H12 0.6078 -0.0257 0.6520 0.034 Uiso calc R 1 . .
    C C13 0.75138(17) -0.04945(12) 0.77646(11) 0.0295(3) Uani d . 1 . .
    H H13 0.6919 -0.1325 0.7706 0.035 Uiso calc R 1 . .
    C C14 0.88820(17) 0.00726(12) 0.85663(11) 0.0283(3) Uani d . 1 . .
    H H14 0.9187 -0.0382 0.9040 0.034 Uiso calc R 1 . .
    C C15 0.98002(15) 0.12805(12) 0.86844(10) 0.0258(3) Uani d . 1 . .
    H H15 1.0722 0.1661 0.9231 0.031 Uiso calc R 1 . .
    C C16 0.93194(14) 0.19187(10) 0.79690(10) 0.0212(2) Uani d . 1 . .
    C C17 0.64947(15) 0.20654(12) 0.57568(10) 0.0257(3) Uani d . 1 . .
    H H17A 0.6159 0.2803 0.5873 0.031 Uiso calc R 1 . .
    H H17B 0.5516 0.1378 0.5808 0.031 Uiso calc R 1 . .
    C C18 0.70267(15) 0.18411(11) 0.46087(10) 0.0236(3) Uani d . 1 . .
    C C19 0.66731(18) 0.24654(12) 0.38477(11) 0.0312(3) Uani d . 1 . .
    H H19 0.6115 0.3040 0.4057 0.037 Uiso calc R 1 . .
    C C20 0.7125(2) 0.22588(14) 0.27833(12) 0.0403(4) Uani d . 1 . .
    H H20 0.6869 0.2686 0.2266 0.048 Uiso calc R 1 . .
    C C21 0.7950(2) 0.14290(14) 0.24755(12) 0.0393(3) Uani d . 1 . .
    H H21 0.8275 0.1294 0.1750 0.047 Uiso calc R 1 . .
    C C22 0.82983(19) 0.07973(13) 0.32288(12) 0.0363(3) Uani d . 1 . .
    H H22 0.8861 0.0225 0.3020 0.044 Uiso calc R 1 . .
    C C23 0.78271(17) 0.09980(12) 0.42866(11) 0.0303(3) Uani d . 1 . .
    H H23 0.8055 0.0553 0.4797 0.036 Uiso calc R 1 . .
    C C24 0.46863(16) 0.39871(10) 0.81196(10) 0.0250(3) Uani d . 1 . .
    H H24A 0.3901 0.3635 0.8622 0.030 Uiso calc R 1 . .
    H H24B 0.5565 0.3603 0.8095 0.030 Uiso calc R 1 . .
    C C25 0.37816(14) 0.36798(10) 0.69711(10) 0.0214(2) Uani d . 1 . .
    C C26 0.28424(15) 0.24803(12) 0.65272(12) 0.0289(3) Uani d . 1 . .
    H H26 0.2773 0.1885 0.6950 0.035 Uiso calc R 1 . .
    C C27 0.20114(18) 0.21494(13) 0.54754(13) 0.0383(3) Uani d . 1 . .
    H H27 0.1383 0.1327 0.5179 0.046 Uiso calc R 1 . .
    C C28 0.20876(18) 0.30063(14) 0.48511(12) 0.0382(3) Uani d . 1 . .
    H H28 0.1505 0.2778 0.4132 0.046 Uiso calc R 1 . .
    C C29 0.30168(19) 0.41940(14) 0.52837(12) 0.0352(3) Uani d . 1 . .
    H H29 0.3079 0.4787 0.4859 0.042 Uiso calc R 1 . .
    C C30 0.38665(17) 0.45315(12) 0.63410(11) 0.0287(3) Uani d . 1 . .
    H H30 0.4508 0.5352 0.6631 0.034 Uiso calc R 1 . .
loop_
    _atom_site_aniso_label
    _atom_site_aniso_U_11
    _atom_site_aniso_U_22
    _atom_site_aniso_U_33
    _atom_site_aniso_U_12
    _atom_site_aniso_U_13
    _atom_site_aniso_U_23
    O 0.0294(4) 0.0282(4) 0.0204(4) 0.0137(4) 0.0023(3) 0.0041(3)
    N1 0.0256(5) 0.0211(5) 0.0220(5) 0.0072(4) -0.0003(4) 0.0032(4)
    N2 0.0266(5) 0.0177(5) 0.0187(5) 0.0064(4) -0.0011(4) 0.0031(4)
    N3 0.0228(5) 0.0223(5) 0.0224(5) 0.0066(4) 0.0023(4) 0.0019(4)
    N4 0.0236(5) 0.0234(5) 0.0208(5) 0.0060(4) -0.0005(4) 0.0043(4)
    C1 0.0254(6) 0.0206(5) 0.0176(5) 0.0066(4) 0.0005(4) 0.0051(4)
    C2 0.0331(6) 0.0207(6) 0.0217(6) 0.0085(5) 0.0023(5) 0.0023(4)
    C3 0.0374(7) 0.0288(6) 0.0200(6) 0.0159(5) 0.0062(5) 0.0044(5)
    C4 0.0297(6) 0.0346(7) 0.0204(6) 0.0120(5) 0.0047(5) 0.0075(5)
    C5 0.0265(6) 0.0262(6) 0.0192(5) 0.0046(5) 0.0011(4) 0.0060(4)
    C6 0.0268(6) 0.0208(5) 0.0147(5) 0.0072(4) 0.0002(4) 0.0045(4)
    C7 0.0250(6) 0.0221(6) 0.0181(5) 0.0079(4) -0.0011(4) 0.0046(4)
    C8 0.0286(6) 0.0284(6) 0.0225(6) 0.0128(5) -0.0019(5) 0.0015(5)
    C9 0.0272(6) 0.0257(6) 0.0260(6) 0.0094(5) 0.0086(5) 0.0065(5)
    C10 0.0217(5) 0.0223(6) 0.0217(5) 0.0071(4) 0.0051(4) 0.0021(4)
    C11 0.0240(6) 0.0232(6) 0.0182(5) 0.0071(5) 0.0030(4) 0.0034(4)
    C12 0.0294(6) 0.0251(6) 0.0243(6) 0.0019(5) -0.0017(5) 0.0022(5)
    C13 0.0358(7) 0.0217(6) 0.0281(6) 0.0046(5) 0.0050(5) 0.0056(5)
    C14 0.0343(7) 0.0292(6) 0.0253(6) 0.0138(5) 0.0050(5) 0.0083(5)
    C15 0.0256(6) 0.0290(6) 0.0224(6) 0.0099(5) 0.0003(5) 0.0036(5)
    C16 0.0209(5) 0.0211(5) 0.0201(5) 0.0064(4) 0.0040(4) 0.0011(4)
    C17 0.0225(6) 0.0314(6) 0.0229(6) 0.0092(5) 0.0002(5) 0.0048(5)
    C18 0.0225(6) 0.0210(5) 0.0230(6) 0.0025(4) -0.0037(4) 0.0030(4)
    C19 0.0393(7) 0.0268(6) 0.0285(6) 0.0122(5) -0.0017(5) 0.0070(5)
    C20 0.0543(9) 0.0395(8) 0.0271(7) 0.0124(7) -0.0023(6) 0.0127(6)
    C21 0.0470(8) 0.0395(8) 0.0243(6) 0.0057(6) 0.0046(6) 0.0036(6)
    C22 0.0408(8) 0.0321(7) 0.0352(7) 0.0125(6) 0.0092(6) 0.0032(6)
    C23 0.0348(7) 0.0297(6) 0.0298(7) 0.0132(5) 0.0044(5) 0.0096(5)
    C24 0.0343(6) 0.0171(5) 0.0223(6) 0.0064(5) 0.0001(5) 0.0048(4)
    C25 0.0205(5) 0.0211(6) 0.0217(6) 0.0071(4) 0.0030(4) 0.0019(4)
    C26 0.0247(6) 0.0222(6) 0.0367(7) 0.0056(5) 0.0011(5) 0.0027(5)
    C27 0.0330(7) 0.0272(7) 0.0438(8) 0.0053(5) -0.0093(6) -0.0076(6)
    C28 0.0369(7) 0.0422(8) 0.0285(7) 0.0121(6) -0.0081(6) -0.0050(6)
    C29 0.0403(7) 0.0370(7) 0.0262(7) 0.0099(6) -0.0040(6) 0.0077(6)
    C30 0.0337(7) 0.0238(6) 0.0245(6) 0.0044(5) -0.0022(5) 0.0046(5)
_geom_special_details
;
All e.s.d.'s (except the e.s.d. in the dihedral angle between two l.s. planes)
are estimated using the full covariance matrix. The cell e.s.d.'s are taken
into account individually in the estimation of e.s.d.'s in distances, angles
and torsion angles; correlations between e.s.d.'s in cell parameters are only
used when they are defined by crystal symmetry. An approximate (isotropic)
treatment of cell e.s.d.'s is used for estimating e.s.d.'s involving l.s.
planes.
;
loop_
    _geom_bond_atom_site_label_1
    _geom_bond_atom_site_label_2
    _geom_bond_site_symmetry_2
    _geom_bond_distance
    _geom_bond_publ_flag
    O C8 . 1.4211(14) ?
    O C9 . 1.4350(14) ?
    N1 C7 . 1.3141(15) ?
    N1 C1 . 1.3907(16) ?
    N2 C7 . 1.3726(15) ?
    N2 C6 . 1.3846(15) ?
    N2 C24 . 1.4553(14) ?
    N3 C10 . 1.3136(16) ?
    N3 C16 . 1.3905(15) ?
    N4 C10 . 1.3748(15) ?
    N4 C11 . 1.3825(15) ?
    N4 C17 . 1.4596(15) ?
    C1 C2 . 1.3996(17) ?
    C1 C6 . 1.4056(16) ?
    C2 C3 . 1.3816(18) ?
    C2 H2 . 0.9500 ?
    C3 C4 . 1.4065(19) ?
    C3 H3 . 0.9500 ?
    C4 C5 . 1.3851(18) ?
    C4 H4 . 0.9500 ?
    C5 C6 . 1.3929(17) ?
    C5 H5 . 0.9500 ?
    C7 C8 . 1.4898(17) ?
    C8 H8A . 0.9900 ?
    C8 H8B . 0.9900 ?
    C9 C10 . 1.4945(17) ?
    C9 H9A . 0.9900 ?
    C9 H9B . 0.9900 ?
    C11 C12 . 1.3935(17) ?
    C11 C16 . 1.4049(16) ?
    C12 C13 . 1.3811(19) ?
    C12 H12 . 0.9500 ?
    C13 C14 . 1.4033(19) ?
    C13 H13 . 0.9500 ?
    C14 C15 . 1.3865(18) ?
    C14 H14 . 0.9500 ?
    C15 C16 . 1.3985(17) ?
    C15 H15 . 0.9500 ?
    C17 C18 . 1.5108(17) ?
    C17 H17A . 0.9900 ?
    C17 H17B . 0.9900 ?
    C18 C23 . 1.3850(18) ?
    C18 C19 . 1.3859(18) ?
    C19 C20 . 1.387(2) ?
    C19 H19 . 0.9500 ?
    C20 C21 . 1.384(2) ?
    C20 H20 . 0.9500 ?
    C21 C22 . 1.383(2) ?
    C21 H21 . 0.9500 ?
    C22 C23 . 1.385(2) ?
    C22 H22 . 0.9500 ?
    C23 H23 . 0.9500 ?
    C24 C25 . 1.5134(16) ?
    C24 H24A . 0.9900 ?
    C24 H24B . 0.9900 ?
    C25 C30 . 1.3828(17) ?
    C25 C26 . 1.3930(16) ?
    C26 C27 . 1.382(2) ?
    C26 H26 . 0.9500 ?
    C27 C28 . 1.384(2) ?
    C27 H27 . 0.9500 ?
    C28 C29 . 1.378(2) ?
    C28 H28 . 0.9500 ?
    C29 C30 . 1.3938(18) ?
    C29 H29 . 0.9500 ?
    C30 H30 . 0.9500 ?
loop_
    _geom_angle_atom_site_label_1
    _geom_angle_atom_site_label_2
    _geom_angle_atom_site_label_3
    _geom_angle_site_symmetry_1
    _geom_angle_site_symmetry_3
    _geom_angle
    _geom_angle_publ_flag
    C8 O C9 . . 110.65(9) ?
    C7 N1 C1 . . 104.47(10) ?
    C7 N2 C6 . . 106.33(9) ?
    C7 N2 C24 . . 128.47(10) ?
    C6 N2 C24 . . 125.20(10) ?
    C10 N3 C16 . . 104.83(10) ?
    C10 N4 C11 . . 106.39(10) ?
    C10 N4 C17 . . 127.05(11) ?
    C11 N4 C17 . . 126.55(10) ?
    N1 C1 C2 . . 129.86(11) ?
    N1 C1 C6 . . 110.28(10) ?
    C2 C1 C6 . . 119.85(11) ?
    C3 C2 C1 . . 117.78(11) ?
    C3 C2 H2 . . 121.1 ?
    C1 C2 H2 . . 121.1 ?
    C2 C3 C4 . . 121.34(12) ?
    C2 C3 H3 . . 119.3 ?
    C4 C3 H3 . . 119.3 ?
    C5 C4 C3 . . 122.06(12) ?
    C5 C4 H4 . . 119.0 ?
    C3 C4 H4 . . 119.0 ?
    C4 C5 C6 . . 116.01(11) ?
    C4 C5 H5 . . 122.0 ?
    C6 C5 H5 . . 122.0 ?
    N2 C6 C5 . . 131.85(11) ?
    N2 C6 C1 . . 105.17(10) ?
    C5 C6 C1 . . 122.96(11) ?
    N1 C7 N2 . . 113.75(11) ?
    N1 C7 C8 . . 122.39(11) ?
    N2 C7 C8 . . 123.68(11) ?
    O C8 C7 . . 110.75(10) ?
    O C8 H8A . . 109.5 ?
    C7 C8 H8A . . 109.5 ?
    O C8 H8B . . 109.5 ?
    C7 C8 H8B . . 109.5 ?
    H8A C8 H8B . . 108.1 ?
    O C9 C10 . . 112.03(10) ?
    O C9 H9A . . 109.2 ?
    C10 C9 H9A . . 109.2 ?
    O C9 H9B . . 109.2 ?
    C10 C9 H9B . . 109.2 ?
    H9A C9 H9B . . 107.9 ?
    N3 C10 N4 . . 113.39(11) ?
    N3 C10 C9 . . 125.14(11) ?
    N4 C10 C9 . . 121.46(11) ?
    N4 C11 C12 . . 131.98(11) ?
    N4 C11 C16 . . 105.38(10) ?
    C12 C11 C16 . . 122.64(11) ?
    C13 C12 C11 . . 116.55(11) ?
    C13 C12 H12 . . 121.7 ?
    C11 C12 H12 . . 121.7 ?
    C12 C13 C14 . . 121.68(12) ?
    C12 C13 H13 . . 119.2 ?
    C14 C13 H13 . . 119.2 ?
    C15 C14 C13 . . 121.61(12) ?
    C15 C14 H14 . . 119.2 ?
    C13 C14 H14 . . 119.2 ?
    C14 C15 C16 . . 117.55(11) ?
    C14 C15 H15 . . 121.2 ?
    C16 C15 H15 . . 121.2 ?
    N3 C16 C15 . . 130.02(11) ?
    N3 C16 C11 . . 109.99(10) ?
    C15 C16 C11 . . 119.97(11) ?
    N4 C17 C18 . . 113.67(10) ?
    N4 C17 H17A . . 108.8 ?
    C18 C17 H17A . . 108.8 ?
    N4 C17 H17B . . 108.8 ?
    C18 C17 H17B . . 108.8 ?
    H17A C17 H17B . . 107.7 ?
    C23 C18 C19 . . 118.91(12) ?
    C23 C18 C17 . . 121.38(11) ?
    C19 C18 C17 . . 119.69(11) ?
    C18 C19 C20 . . 120.65(13) ?
    C18 C19 H19 . . 119.7 ?
    C20 C19 H19 . . 119.7 ?
    C21 C20 C19 . . 119.97(13) ?
    C21 C20 H20 . . 120.0 ?
    C19 C20 H20 . . 120.0 ?
    C22 C21 C20 . . 119.69(13) ?
    C22 C21 H21 . . 120.2 ?
    C20 C21 H21 . . 120.2 ?
    C21 C22 C23 . . 120.05(14) ?
    C21 C22 H22 . . 120.0 ?
    C23 C22 H22 . . 120.0 ?
    C18 C23 C22 . . 120.71(12) ?
    C18 C23 H23 . . 119.6 ?
    C22 C23 H23 . . 119.6 ?
    N2 C24 C25 . . 114.13(10) ?
    N2 C24 H24A . . 108.7 ?
    C25 C24 H24A . . 108.7 ?
    N2 C24 H24B . . 108.7 ?
    C25 C24 H24B . . 108.7 ?
    H24A C24 H24B . . 107.6 ?
    C30 C25 C26 . . 118.82(11) ?
    C30 C25 C24 . . 122.96(11) ?
    C26 C25 C24 . . 118.21(11) ?
    C27 C26 C25 . . 120.48(13) ?
    C27 C26 H26 . . 119.8 ?
    C25 C26 H26 . . 119.8 ?
    C26 C27 C28 . . 120.52(13) ?
    C26 C27 H27 . . 119.7 ?
    C28 C27 H27 . . 119.7 ?
    C29 C28 C27 . . 119.31(13) ?
    C29 C28 H28 . . 120.3 ?
    C27 C28 H28 . . 120.3 ?
    C28 C29 C30 . . 120.41(13) ?
    C28 C29 H29 . . 119.8 ?
    C30 C29 H29 . . 119.8 ?
    C25 C30 C29 . . 120.44(12) ?
    C25 C30 H30 . . 119.8 ?
    C29 C30 H30 . . 119.8 ?
loop_
    _geom_torsion_atom_site_label_1
    _geom_torsion_atom_site_label_2
    _geom_torsion_atom_site_label_3
    _geom_torsion_atom_site_label_4
    _geom_torsion_site_symmetry_1
    _geom_torsion_site_symmetry_2
    _geom_torsion_site_symmetry_3
    _geom_torsion_site_symmetry_4
    _geom_torsion
    _geom_torsion_publ_flag
    C7 N1 C1 C2 . . . . 177.64(12) ?
    C7 N1 C1 C6 . . . . -0.91(12) ?
    N1 C1 C2 C3 . . . . -178.07(12) ?
    C6 C1 C2 C3 . . . . 0.35(17) ?
    C1 C2 C3 C4 . . . . -0.82(18) ?
    C2 C3 C4 C5 . . . . 0.42(19) ?
    C3 C4 C5 C6 . . . . 0.47(18) ?
    C7 N2 C6 C5 . . . . -178.66(12) ?
    C24 N2 C6 C5 . . . . 1.42(19) ?
    C7 N2 C6 C1 . . . . -0.40(12) ?
    C24 N2 C6 C1 . . . . 179.68(10) ?
    C4 C5 C6 N2 . . . . 177.04(12) ?
    C4 C5 C6 C1 . . . . -0.95(17) ?
    N1 C1 C6 N2 . . . . 0.82(12) ?
    C2 C1 C6 N2 . . . . -177.89(10) ?
    N1 C1 C6 C5 . . . . 179.27(10) ?
    C2 C1 C6 C5 . . . . 0.56(17) ?
    C1 N1 C7 N2 . . . . 0.66(13) ?
    C1 N1 C7 C8 . . . . -174.66(11) ?
    C6 N2 C7 N1 . . . . -0.17(13) ?
    C24 N2 C7 N1 . . . . 179.75(11) ?
    C6 N2 C7 C8 . . . . 175.08(10) ?
    C24 N2 C7 C8 . . . . -5.00(18) ?
    C9 O C8 C7 . . . . -175.36(10) ?
    N1 C7 C8 O . . . . -122.70(12) ?
    N2 C7 C8 O . . . . 62.45(15) ?
    C8 O C9 C10 . . . . 74.56(13) ?
    C16 N3 C10 N4 . . . . 1.06(13) ?
    C16 N3 C10 C9 . . . . -179.86(11) ?
    C11 N4 C10 N3 . . . . -1.10(14) ?
    C17 N4 C10 N3 . . . . 177.92(11) ?
    C11 N4 C10 C9 . . . . 179.78(10) ?
    C17 N4 C10 C9 . . . . -1.20(18) ?
    O C9 C10 N3 . . . . -106.11(13) ?
    O C9 C10 N4 . . . . 72.90(14) ?
    C10 N4 C11 C12 . . . . 179.86(13) ?
    C17 N4 C11 C12 . . . . 0.8(2) ?
    C10 N4 C11 C16 . . . . 0.63(13) ?
    C17 N4 C11 C16 . . . . -178.40(11) ?
    N4 C11 C12 C13 . . . . -179.01(13) ?
    C16 C11 C12 C13 . . . . 0.11(19) ?
    C11 C12 C13 C14 . . . . 0.5(2) ?
    C12 C13 C14 C15 . . . . -0.4(2) ?
    C13 C14 C15 C16 . . . . -0.32(19) ?
    C10 N3 C16 C15 . . . . -178.95(12) ?
    C10 N3 C16 C11 . . . . -0.61(13) ?
    C14 C15 C16 N3 . . . . 179.09(12) ?
    C14 C15 C16 C11 . . . . 0.90(17) ?
    N4 C11 C16 N3 . . . . -0.03(13) ?
    C12 C11 C16 N3 . . . . -179.35(11) ?
    N4 C11 C16 C15 . . . . 178.50(10) ?
    C12 C11 C16 C15 . . . . -0.82(18) ?
    C10 N4 C17 C18 . . . . 82.90(15) ?
    C11 N4 C17 C18 . . . . -98.27(14) ?
    N4 C17 C18 C23 . . . . 47.20(16) ?
    N4 C17 C18 C19 . . . . -134.51(12) ?
    C23 C18 C19 C20 . . . . -0.6(2) ?
    C17 C18 C19 C20 . . . . -178.91(12) ?
    C18 C19 C20 C21 . . . . -0.5(2) ?
    C19 C20 C21 C22 . . . . 0.9(2) ?
    C20 C21 C22 C23 . . . . -0.2(2) ?
    C19 C18 C23 C22 . . . . 1.3(2) ?
    C17 C18 C23 C22 . . . . 179.60(12) ?
    C21 C22 C23 C18 . . . . -0.9(2) ?
    C7 N2 C24 C25 . . . . -98.23(14) ?
    C6 N2 C24 C25 . . . . 81.68(14) ?
    N2 C24 C25 C30 . . . . 9.57(17) ?
    N2 C24 C25 C26 . . . . -171.39(11) ?
    C30 C25 C26 C27 . . . . 0.00(19) ?
    C24 C25 C26 C27 . . . . -179.08(12) ?
    C25 C26 C27 C28 . . . . -0.6(2) ?
    C26 C27 C28 C29 . . . . 0.7(2) ?
    C27 C28 C29 C30 . . . . -0.3(2) ?
    C26 C25 C30 C29 . . . . 0.43(19) ?
    C24 C25 C30 C29 . . . . 179.46(13) ?
    C28 C29 C30 C25 . . . . -0.3(2) ?
