# Supplementary material for: 1,3-Bis(1-benzyl-1H-benzimidazol-2-yl)-2-oxapropane
Source: Acta Crystallogr Sect E Struct Rep Online. 2009 Apr 10;65(Pt 5):o1014. doi: 10.1107/S1600536809012781 (PMC2977701; doi:10.1107/S1600536809012781)
Supplement: Supplementary file 2 [file e-65-o1014-Isup2.hkl]

# 
# h,k,l, Fc-squared, Fo-squared, sigma(Fo-squared) and status flag 
# 
data_I
_shelx_title ' G0539 in P-1' 
_shelx_refln_list_code          4 
_shelx_F_calc_maximum      158.93 
_exptl_crystal_F_000       484.00 
_reflns_d_resolution_high  0.7702 
 
loop_ 
 _symmetry_equiv_pos_as_xyz 
 'x, y, z' 
 '-x, -y, -z' 
 
_cell_length_a     8.5477 
_cell_length_b    11.8976 
_cell_length_c    12.3961 
_cell_angle_alpha 101.300 
_cell_angle_beta   92.394 
_cell_angle_gamma 107.765 
 
_shelx_F_squared_multiplier     1.000 
 
loop_ 
 _refln_index_h 
 _refln_index_k 
 _refln_index_l 
 _refln_F_squared_calc 
 _refln_F_squared_meas 
 _refln_F_squared_sigma 
 _refln_observed_status 
   2   0   0     6708.52     6738.61     95.35 o 
   3   0   0       33.60       30.36      0.31 o 
   4   0   0      814.59      879.53      4.76 o 
   5   0   0       12.03        6.78      0.24 o 
   6   0   0        4.92        5.78      0.27 o 
   7   0   0        0.37        0.34      0.20 o 
   8   0   0       81.15       75.21      1.35 o 
   9   0   0        0.47        0.66      0.39 o 
  10   0   0       87.93       89.33      2.72 o 
 -10   1   0        9.98       11.14      2.33 o 
  -9   1   0       40.76       39.58      1.64 o 
  -8   1   0      221.42      207.71      1.90 o 
  -7   1   0       54.40       50.08      1.38 o 
  -6   1   0      199.78      200.83      1.37 o 
  -5   1   0      100.97      116.35      0.93 o 
  -4   1   0      434.71      467.76      5.56 o 
  -3   1   0        2.85        2.95      1.04 o 
  -2   1   0     2112.06     2118.58     42.14 o 
   1   1   0     5741.15     5634.79     39.30 o 
   2   1   0      145.06      121.36      0.62 o 
   3   1   0        1.01        0.86      0.17 o 
   4   1   0      386.26      416.13      2.72 o 
   5   1   0        0.05        0.00      0.24 o 
   6   1   0      106.83      101.58      0.87 o 
   7   1   0        5.49        4.43      0.36 o 
   8   1   0       26.12       30.58      0.64 o 
   9   1   0       15.56       19.53      0.62 o 
  10   1   0        9.82        7.64      1.43 o 
 -10   2   0        1.50        1.68      1.81 o 
  -9   2   0        0.36        0.60      0.32 o 
  -8   2   0       95.78       81.04      1.13 o 
  -7   2   0       19.16       23.01      0.46 o 
  -6   2   0      114.10      119.93      1.15 o 
  -5   2   0       13.75       10.73      1.04 o 
  -4   2   0        7.09        8.01      0.28 o 
  -3   2   0      658.29      656.23      4.16 o 
  -2   2   0     1376.08     1382.01     18.16 o 
  -1   2   0     3561.97     3520.78     25.89 o 
   0   2   0     1034.35     1054.87      6.85 o 
   1   2   0     5651.36     5533.46     44.60 o 
   2   2   0       40.53       36.43      0.41 o 
   3   2   0     1730.61     1754.23      9.32 o 
   4   2   0      400.20      408.19      2.76 o 
   5   2   0      138.80      119.71      0.99 o 
   6   2   0      342.63      344.33      2.58 o 
   7   2   0       78.19       77.54      0.85 o 
   8   2   0        0.18       -0.12      0.28 o 
   9   2   0       21.95       21.86      0.81 o 
 -11   3   0        0.56        0.65      1.17 o 
 -10   3   0        0.01       -0.65      1.04 o 
  -9   3   0       68.52       64.74      1.58 o 
  -8   3   0      186.42      185.75      1.44 o 
  -7   3   0      127.52      132.87      3.70 o 
  -6   3   0      215.65      230.28      1.90 o 
  -5   3   0     1168.58     1255.22     11.64 o 
  -4   3   0      422.99      447.66      2.96 o 
  -3   3   0     1015.11     1043.15      7.11 o 
  -2   3   0     1518.69     1537.92     10.62 o 
  -1   3   0      213.83      178.25      1.25 o 
   0   3   0     1129.66     1085.78      7.42 o 
   1   3   0        0.52        4.85      0.52 o 
   2   3   0     1997.35     2041.35     12.57 o 
   3   3   0       47.54       48.52      0.56 o 
   4   3   0      275.75      274.69      2.52 o 
   5   3   0        2.26        6.14      2.20 o 
   6   3   0       67.98       69.63      1.75 o 
   7   3   0      242.21      251.94      2.61 o 
   8   3   0      178.28      180.05      5.65 o 
   9   3   0       28.69       30.36      1.72 o 
 -11   4   0        8.09        5.05      1.55 o 
 -10   4   0        0.09       -0.13      0.91 o 
  -9   4   0       11.89       10.36      1.04 o 
  -8   4   0       12.80       13.99      1.30 o 
  -7   4   0       21.21       18.34      0.65 o 
  -6   4   0       80.06       77.68      1.96 o 
  -5   4   0       15.17       15.05      0.52 o 
  -4   4   0      191.16      213.85      2.67 o 
  -3   4   0       25.82       29.78      0.65 o 
  -2   4   0     1937.67     2024.97     24.30 o 
  -1   4   0      101.35       99.48      0.92 o 
   0   4   0      607.46      556.98      7.72 o 
   1   4   0      224.68      227.58      1.75 o 
   2   4   0      204.72      210.83      1.38 o 
   3   4   0       88.76       79.55      0.75 o 
   4   4   0      315.32      288.46      2.03 o 
   5   4   0      106.37       92.47      1.75 o 
   6   4   0      172.22      156.65      1.83 o 
   7   4   0       45.37       45.09      1.68 o 
   8   4   0        0.92        0.78      0.44 o 
   9   4   0        4.76        2.41      0.99 o 
 -11   5   0        0.07       -0.26      1.04 o 
 -10   5   0        1.59        2.72      1.30 o 
  -9   5   0       23.35       19.98      0.91 o 
  -8   5   0        0.49       -0.25      0.25 o 
  -7   5   0       15.65       15.58      0.38 o 
  -6   5   0        9.63        9.67      0.43 o 
  -5   5   0      689.77      725.54      6.49 o 
  -4   5   0      800.07      879.58      6.28 o 
  -3   5   0      294.78      307.21      2.34 o 
  -2   5   0       75.66       76.90      0.83 o 
  -1   5   0      209.48      201.80      2.73 o 
   0   5   0      245.59      277.09      2.74 o 
   1   5   0     2037.96     2270.95     25.22 o 
   2   5   0       10.88       15.46      0.65 o 
   3   5   0      514.94      505.70      3.39 o 
   4   5   0        1.88        2.61      0.42 o 
   5   5   0     1176.47     1171.60     10.63 o 
   6   5   0       10.12        7.69      0.80 o 
   7   5   0        0.01       -0.41      0.50 o 
   8   5   0       79.53       79.60      2.85 o 
 -11   6   0       88.38       94.38      4.67 o 
 -10   6   0       25.57       27.86      1.94 o 
  -9   6   0       27.76       23.66      1.62 o 
  -8   6   0        2.18        2.82      0.45 o 
  -7   6   0       23.74       22.61      0.78 o 
  -6   6   0       56.86       63.73      0.78 o 
  -5   6   0      256.22      240.74      1.93 o 
  -4   6   0       39.54       39.91      0.87 o 
  -3   6   0      337.70      349.41      2.67 o 
  -2   6   0     1394.89     1520.60     11.60 o 
  -1   6   0       57.56       61.74      0.83 o 
   0   6   0        1.17        0.08      0.33 o 
   1   6   0      672.10      722.66      7.94 o 
   2   6   0        2.49        3.85      0.46 o 
   3   6   0        0.09        0.21      0.33 o 
   4   6   0        1.42        0.13      0.30 o 
   5   6   0        3.27        2.80      0.51 o 
   6   6   0       73.16       63.72      1.56 o 
   7   6   0       14.05       14.90      1.12 o 
   8   6   0       31.87       30.94      1.53 o 
 -10   7   0      138.43      131.79      4.80 o 
  -9   7   0       68.09       72.00      1.30 o 
  -8   7   0       82.67       76.03      0.85 o 
  -7   7   0      734.82      750.14      8.96 o 
  -6   7   0        7.60       10.04      0.68 o 
  -5   7   0      144.36      133.15      1.75 o 
  -4   7   0      465.49      495.93      4.03 o 
  -3   7   0       50.93       50.62      0.88 o 
  -2   7   0       22.26       18.79      2.20 o 
  -1   7   0       26.20       28.02      0.68 o 
   0   7   0       48.79       49.11      0.87 o 
   1   7   0       43.49       42.99      1.88 o 
   2   7   0       32.90       33.11      0.82 o 
   3   7   0       58.52       62.10      1.01 o 
   4   7   0      578.69      532.58      3.97 o 
   5   7   0       74.97       67.49      1.33 o 
   6   7   0       43.54       34.98      1.14 o 
   7   7   0       28.20       27.37      1.46 o 
 -10   8   0       31.23       36.02      2.33 o 
  -9   8   0       29.90       29.21      0.75 o 
  -8   8   0        7.69       10.62      0.65 o 
  -7   8   0       63.52       60.35      0.92 o 
  -6   8   0       93.17       92.94      1.31 o 
  -5   8   0      161.97      161.96      1.60 o 
  -4   8   0       37.81       40.98      1.17 o 
  -3   8   0      280.65      301.50      2.67 o 
  -2   8   0       52.22       59.18      1.10 o 
  -1   8   0      110.20      110.94      1.37 o 
   0   8   0       45.44       43.22      0.96 o 
   1   8   0      435.57      425.42      3.82 o 
   2   8   0       14.04       13.61      0.77 o 
   3   8   0        6.86        7.42      0.71 o 
   4   8   0       15.02       17.13      0.79 o 
   5   8   0        0.48        0.51      0.51 o 
   6   8   0       13.84       10.67      1.68 o 
   7   8   0       15.83       23.55      1.23 o 
 -10   9   0       43.71       45.62      2.59 o 
  -9   9   0       52.32       48.24      1.06 o 
  -8   9   0       87.68       87.89      1.18 o 
  -7   9   0      216.73      221.74      2.34 o 
  -6   9   0        0.55        1.01      0.53 o 
  -5   9   0        0.13        0.13      0.37 o 
  -4   9   0       14.33       15.14      0.78 o 
  -3   9   0      382.74      383.28      4.56 o 
  -2   9   0      113.56      110.35      1.46 o 
  -1   9   0      385.21      368.16      3.40 o 
   0   9   0       48.26       50.69      1.14 o 
   1   9   0      129.28      112.17      1.64 o 
   2   9   0        0.26        0.16      0.50 o 
   3   9   0       10.20        9.70      0.70 o 
   4   9   0      116.87      107.59      1.50 o 
   5   9   0        4.53        1.77      0.60 o 
   6   9   0        2.23        1.23      1.10 o 
 -10  10   0       18.78       24.23      2.20 o 
  -9  10   0        0.21        0.91      0.46 o 
  -8  10   0        0.91        0.65      0.40 o 
  -7  10   0       27.41       27.23      0.82 o 
  -6  10   0       12.59       14.09      0.68 o 
  -5  10   0      180.61      169.59      1.92 o 
  -4  10   0       66.37       58.85      1.14 o 
  -3  10   0       74.26       74.78      1.33 o 
  -2  10   0       38.51       34.01      1.05 o 
  -1  10   0      339.77      317.87      4.49 o 
   0  10   0      346.04      326.13      3.69 o 
   1  10   0      116.86       97.17      1.65 o 
   2  10   0       27.61       31.26      1.14 o 
   3  10   0        9.00       10.01      0.77 o 
   4  10   0       30.70       27.04      1.54 o 
   5  10   0       15.36       17.19      4.62 o 
  -9  11   0      132.99      140.89      1.83 o 
  -8  11   0        1.95        2.05      0.50 o 
  -7  11   0       17.27       18.82      0.81 o 
  -6  11   0       78.84       69.10      1.33 o 
  -5  11   0        0.18       -0.50      0.50 o 
  -4  11   0      549.33      565.52      9.85 o 
  -3  11   0        2.34        3.03      0.68 o 
  -2  11   0      141.66      141.38      2.01 o 
  -1  11   0       46.47       45.14      1.45 o 
   0  11   0       53.01       46.47      1.58 o 
   1  11   0       42.86       51.51      4.34 o 
   2  11   0       53.86       49.38      2.46 o 
   3  11   0        1.17        1.21      0.70 o 
   4  11   0       71.71       84.31      1.82 o 
  -9  12   0       26.76       32.18      1.68 o 
  -8  12   0       34.43       38.40      1.64 o 
  -7  12   0       21.06       14.07      1.43 o 
  -6  12   0       60.14       63.99      1.37 o 
  -5  12   0      405.79      408.73      4.56 o 
  -4  12   0       91.32       86.73      2.14 o 
  -3  12   0        0.96        0.78      0.64 o 
  -2  12   0       25.74       27.63      2.01 o 
  -1  12   0       15.33       20.15      1.09 o 
   0  12   0       23.35       19.08      1.14 o 
   1  12   0        5.44        5.27      0.96 o 
   2  12   0        5.14        7.80      1.05 o 
   3  12   0        0.36        0.57      0.65 o 
  -8  13   0        2.65        1.92      1.55 o 
  -7  13   0       93.92      102.75      1.83 o 
  -6  13   0        9.18        6.47      0.87 o 
  -5  13   0       37.62       39.88      1.92 o 
  -4  13   0        3.68        3.24      2.14 o 
  -3  13   0        6.52       10.29      2.01 o 
  -2  13   0        0.29       -0.37      0.68 o 
  -1  13   0       44.83       43.77      1.80 o 
   0  13   0        7.05       10.39      1.14 o 
   1  13   0       39.07       43.99      1.68 o 
   2  13   0        2.17        0.98      0.78 o 
  -7  14   0       30.72       30.51      1.27 o 
  -6  14   0       79.39       80.40      1.83 o 
  -5  14   0       16.87        8.71      7.58 o 
  -4  14   0       37.68       42.30      2.19 o 
  -3  14   0        7.22        8.30      1.05 o 
  -2  14   0       83.53       98.87      6.94 o 
  -1  14   0       24.76       28.22      1.77 o 
   0  14   0        0.49        0.54      0.87 o 
  -4  15   0       18.86       21.18      1.33 o 
  -3  15   0        2.61        2.80      1.05 o 
   2 -15   1       56.31       62.80      3.24 o 
   3 -15   1        0.02        0.13      0.73 o 
   4 -15   1       28.37       32.27      1.42 o 
   5 -15   1       23.31       24.23      1.81 o 
  -1 -14   1       57.80       74.42      2.15 o 
   0 -14   1       18.43       24.44      1.77 o 
   1 -14   1        1.67        1.14      0.87 o 
   2 -14   1        1.47        2.93      0.87 o 
   3 -14   1        7.55       10.55      1.27 o 
   4 -14   1        0.09        0.00      0.50 o 
   5 -14   1        5.68        2.43      2.27 o 
   6 -14   1        2.94        1.62      1.81 o 
   7 -14   1        0.24        0.00      0.58 o 
  -2 -13   1        5.97        7.31      1.35 o 
  -1 -13   1       29.77       29.82      2.14 o 
   0 -13   1        0.53        1.71      0.87 o 
   1 -13   1        5.20        5.78      1.12 o 
   2 -13   1        0.22        0.82      0.68 o 
   3 -13   1       40.27       31.80      1.23 o 
   4 -13   1       28.35       30.13      1.14 o 
   5 -13   1        0.03        0.36      0.59 o 
   6 -13   1      167.22      171.20      2.29 o 
   7 -13   1        1.74        1.06      1.10 o 
   8 -13   1       24.59       26.54      1.04 o 
  -3 -12   1        0.35        0.46      0.73 o 
  -2 -12   1        1.07        0.07      0.78 o 
  -1 -12   1       27.75       23.50      1.94 o 
   0 -12   1       37.57       31.51      1.92 o 
   1 -12   1      178.98      171.40      5.52 o 
   2 -12   1        0.48        0.33      0.59 o 
   3 -12   1      274.38      260.15      3.31 o 
   4 -12   1        0.12       -0.26      0.55 o 
   5 -12   1      422.13      421.52      8.26 o 
   6 -12   1        3.51        3.40      0.59 o 
   7 -12   1        5.46        5.40      0.81 o 
   8 -12   1       53.94       55.88      3.05 o 
   9 -12   1      125.11      128.52      2.33 o 
  -4 -11   1        0.19        0.98      0.71 o 
  -3 -11   1        0.83        1.68      0.65 o 
  -2 -11   1       86.62       84.13      1.79 o 
  -1 -11   1      113.67      100.33      1.83 o 
   0 -11   1       25.14       26.30      1.10 o 
   1 -11   1       24.22       24.71      1.27 o 
   2 -11   1        1.76        2.10      0.68 o 
   3 -11   1      473.91      473.57      7.75 o 
   4 -11   1       18.20       15.24      1.04 o 
   5 -11   1        7.33        8.96      0.71 o 
   6 -11   1       23.25       21.73      0.77 o 
   7 -11   1       14.44       15.18      0.72 o 
   8 -11   1       10.30       10.58      0.62 o 
   9 -11   1        0.05        0.00      0.65 o 
  -5 -10   1       16.19       17.42      1.60 o 
  -4 -10   1        0.01        0.25      0.55 o 
  -3 -10   1       15.74       11.21      1.21 o 
  -2 -10   1       16.74       15.42      1.17 o 
  -1 -10   1       18.54       18.22      0.97 o 
   0 -10   1       26.90       21.35      1.12 o 
   1 -10   1     1175.22     1144.36     14.80 o 
   2 -10   1      252.12      250.46      2.62 o 
   3 -10   1      229.17      225.84      2.38 o 
   4 -10   1      241.12      250.08      2.68 o 
   5 -10   1      131.49      124.96      1.51 o 
   6 -10   1        0.31       -0.10      0.40 o 
   7 -10   1        8.40        7.40      0.50 o 
   8 -10   1       16.77       15.50      0.72 o 
   9 -10   1       25.91       21.86      0.84 o 
  10 -10   1        3.96        4.27      1.68 o 
  -6  -9   1        1.18        1.44      0.90 o 
  -5  -9   1        4.20        3.36      0.65 o 
  -4  -9   1        0.18        0.06      0.42 o 
  -3  -9   1      146.20      128.64      2.18 o 
  -2  -9   1      335.09      314.88      4.55 o 
  -1  -9   1       88.65       85.41      2.01 o 
   0  -9   1      232.77      219.09      2.34 o 
   1  -9   1      266.00      234.50      3.90 o 
   2  -9   1       39.68       43.21      1.30 o 
   3  -9   1      226.27      229.86      2.66 o 
   4  -9   1       65.14       63.54      0.96 o 
   5  -9   1        0.65        0.75      0.45 o 
   6  -9   1       94.68       91.60      1.14 o 
   7  -9   1        3.19        4.04      0.46 o 
   8  -9   1       64.37       69.23      1.81 o 
   9  -9   1        3.80        3.29      0.51 o 
  10  -9   1       17.70       22.02      2.20 o 
  -7  -8   1       16.51       23.84      1.19 o 
  -6  -8   1       32.65       33.45      1.23 o 
  -5  -8   1        5.35        7.80      0.91 o 
  -4  -8   1      111.43      108.95      1.45 o 
  -3  -8   1        9.33        5.55      0.55 o 
  -2  -8   1        3.21        2.18      0.91 o 
  -1  -8   1       19.35       18.77      0.77 o 
   0  -8   1       42.46       37.75      1.81 o 
   1  -8   1       78.28       68.41      1.05 o 
   2  -8   1      144.27      140.17      1.88 o 
   3  -8   1      349.93      364.15      2.99 o 
   4  -8   1       53.09       49.68      0.78 o 
   5  -8   1      104.13      105.21      1.31 o 
   6  -8   1       58.23       54.29      0.78 o 
   7  -8   1      376.84      411.10      3.27 o 
   8  -8   1       32.14       32.16      0.56 o 
   9  -8   1       22.20       21.99      1.78 o 
  10  -8   1       14.11       11.53      1.81 o 
  -7  -7   1        3.52        4.15      1.28 o 
  -6  -7   1       47.66       50.40      1.23 o 
  -5  -7   1        1.30        1.48      0.59 o 
  -4  -7   1      194.91      180.31      1.98 o 
  -3  -7   1      145.76      136.85      1.44 o 
  -2  -7   1      105.61      102.20      1.33 o 
  -1  -7   1        2.05        3.16      0.46 o 
   0  -7   1       75.27       75.98      0.96 o 
   1  -7   1      468.32      486.39      4.90 o 
   2  -7   1      269.49      298.35      2.39 o 
   3  -7   1      140.28      122.08      1.19 o 
   4  -7   1       25.42       30.00      0.67 o 
   5  -7   1      276.37      290.53      3.38 o 
   6  -7   1       39.04       42.45      0.64 o 
   7  -7   1      339.23      345.21      2.34 o 
   8  -7   1       24.16       24.66      0.96 o 
   9  -7   1        2.99        2.33      0.25 o 
  10  -7   1       44.07       51.71      2.59 o 
  -8  -6   1        3.63        2.72      0.96 o 
  -7  -6   1        6.90        7.43      0.97 o 
  -6  -6   1       39.85       36.83      1.56 o 
  -5  -6   1       33.81       30.40      0.92 o 
  -4  -6   1        4.41        4.77      0.42 o 
  -3  -6   1      332.45      337.71      2.51 o 
  -2  -6   1       42.44       36.10      0.73 o 
  -1  -6   1     1610.53     1723.38     13.55 o 
   0  -6   1       37.61       32.98      0.84 o 
   1  -6   1        0.45        0.45      0.32 o 
   2  -6   1        3.62        4.01      0.31 o 
   3  -6   1       19.01       26.85      1.23 o 
   4  -6   1      504.14      582.04      4.77 o 
   5  -6   1        8.92       10.83      0.40 o 
   6  -6   1       67.00       76.59      2.01 o 
   7  -6   1       17.20       14.82      0.78 o 
   8  -6   1       92.80       96.87      1.06 o 
   9  -6   1      122.11      113.53      2.87 o 
  10  -6   1       65.07       70.64      2.72 o 
  11  -6   1        2.34        2.72      1.55 o 
  -8  -5   1        6.70        5.15      0.65 o 
  -7  -5   1       26.13       28.67      1.10 o 
  -6  -5   1       18.90       15.94      0.73 o 
  -5  -5   1       28.93       24.36      1.36 o 
  -4  -5   1      103.35       98.67      1.30 o 
  -3  -5   1      388.71      448.78      2.91 o 
  -2  -5   1      342.51      404.80      4.50 o 
  -1  -5   1       99.51       87.31      0.92 o 
   0  -5   1      606.87      632.56      4.51 o 
   1  -5   1       65.14       65.71      0.81 o 
   2  -5   1      256.05      245.59      1.89 o 
   3  -5   1      374.66      371.89      2.54 o 
   4  -5   1      799.56      833.62      6.71 o 
   5  -5   1      184.93      216.43      1.51 o 
   6  -5   1       43.45       36.30      0.61 o 
   7  -5   1       11.95        9.41      0.84 o 
   8  -5   1        3.52        2.29      0.26 o 
   9  -5   1       96.74       93.83      1.14 o 
  10  -5   1        2.24        3.11      1.30 o 
  11  -5   1        3.90        6.35      1.68 o 
  -9  -4   1        1.23        0.51      0.55 o 
  -8  -4   1       57.81       62.65      1.09 o 
  -7  -4   1       29.65       29.23      0.90 o 
  -6  -4   1      349.17      348.43      3.27 o 
  -5  -4   1      139.08      138.71      2.01 o 
  -4  -4   1      762.60      809.79      6.48 o 
  -3  -4   1      161.51      177.09      1.25 o 
  -2  -4   1       56.87       47.87      0.64 o 
  -1  -4   1      463.75      481.29      3.52 o 
   0  -4   1       27.19       26.64      0.46 o 
   1  -4   1      237.90      239.56      1.66 o 
   2  -4   1      655.81      632.89      4.25 o 
   3  -4   1      594.53      604.71      4.14 o 
   4  -4   1      409.18      400.92      2.63 o 
   5  -4   1        6.84       10.87      0.21 o 
   6  -4   1      429.58      427.62      3.81 o 
   7  -4   1      439.47      436.77      3.49 o 
   8  -4   1      268.87      255.07      1.61 o 
   9  -4   1      137.82      121.47      2.22 o 
  10  -4   1        9.21       13.73      1.68 o 
  11  -4   1        6.80        7.51      1.68 o 
  -9  -3   1        0.22        0.48      0.50 o 
  -8  -3   1       25.58       31.62      0.82 o 
  -7  -3   1        8.53        9.17      0.64 o 
  -6  -3   1      430.31      417.92      9.05 o 
  -5  -3   1        2.67        4.27      0.40 o 
  -4  -3   1     1743.92     1884.21     15.96 o 
  -3  -3   1      161.24      155.04      1.05 o 
  -2  -3   1     6548.96     6944.25     49.64 o 
  -1  -3   1      705.76      694.98      4.78 o 
   0  -3   1     1698.24     1703.34     12.03 o 
   1  -3   1      134.28      115.62      0.83 o 
   2  -3   1      104.17      103.90      0.78 o 
   3  -3   1       38.46       34.96      0.58 o 
   4  -3   1      333.56      339.77      1.85 o 
   5  -3   1        1.82        3.51      0.58 o 
   6  -3   1      502.49      534.61      4.96 o 
   7  -3   1      318.59      309.41      1.88 o 
   8  -3   1       79.69       74.86      1.52 o 
   9  -3   1        6.20        5.27      0.41 o 
  10  -3   1       32.83       29.93      1.94 o 
 -10  -2   1        3.45        1.78      0.68 o 
  -9  -2   1        5.69        5.35      0.53 o 
  -8  -2   1       73.54       69.61      1.01 o 
  -7  -2   1        8.32        9.82      0.48 o 
  -6  -2   1        0.25       -0.03      0.19 o 
  -5  -2   1       27.39       21.85      0.42 o 
  -4  -2   1        5.26        2.78      0.25 o 
  -3  -2   1       53.45       50.80      0.49 o 
  -2  -2   1        0.90        1.57      0.22 o 
  -1  -2   1       65.86       62.31      0.65 o 
   0  -2   1      882.96      818.91      5.11 o 
   1  -2   1       52.20       54.57      0.37 o 
   2  -2   1     1116.54     1121.82     21.94 o 
   3  -2   1      214.81      198.70      1.28 o 
   4  -2   1      406.16      407.83      2.73 o 
   5  -2   1       13.25       10.04      0.21 o 
   6  -2   1      266.35      285.72      1.69 o 
   7  -2   1      164.92      164.14      1.20 o 
   8  -2   1       30.53       28.50      0.49 o 
   9  -2   1       87.05       83.19      0.97 o 
  10  -2   1       25.98       28.12      1.94 o 
 -10  -1   1        4.93        5.23      0.79 o 
  -9  -1   1        9.25        8.46      0.55 o 
  -8  -1   1        8.13        9.63      0.50 o 
  -7  -1   1       43.28       44.38      0.70 o 
  -6  -1   1       28.93       35.51      0.67 o 
  -5  -1   1       17.83       16.75      0.34 o 
  -4  -1   1        3.12        2.93      0.69 o 
  -3  -1   1        7.73        8.38      0.22 o 
  -2  -1   1     1545.86     1593.26      8.91 o 
  -1  -1   1      519.61      495.42      4.81 o 
   1  -1   1        6.14        4.50      0.39 o 
   2  -1   1       65.29       57.69      3.18 o 
   3  -1   1       67.79       52.21      0.42 o 
   4  -1   1      910.29      955.49      6.09 o 
   5  -1   1       87.37       84.81      0.60 o 
   6  -1   1       57.47       65.57      0.63 o 
   7  -1   1      208.18      219.11      1.48 o 
   8  -1   1       12.95       13.89      0.44 o 
   9  -1   1      111.52      109.76      2.38 o 
  10  -1   1        3.61        3.89      1.42 o 
 -10   0   1       15.35       16.90      0.96 o 
  -9   0   1       43.21       41.97      1.04 o 
  -8   0   1        1.37        1.68      0.36 o 
  -7   0   1      239.22      238.13      1.81 o 
  -6   0   1       15.50       18.22      0.50 o 
  -5   0   1       19.84       20.94      0.49 o 
  -4   0   1      311.15      319.07      2.74 o 
  -3   0   1       16.44       11.86      0.91 o 
  -2   0   1    13789.36    15428.46    234.63 o 
   1   0   1     2937.70     2778.95     79.18 o 
   2   0   1      126.36      127.67      0.60 o 
   3   0   1      173.38      169.15      1.03 o 
   4   0   1       42.86       47.06      0.53 o 
   5   0   1      588.38      638.11      3.32 o 
   6   0   1      146.12      141.62      1.15 o 
   7   0   1      318.66      319.68      1.96 o 
   8   0   1      140.03      144.80      1.24 o 
   9   0   1        5.64        3.98      1.06 o 
  10   0   1       95.04       99.32      2.98 o 
 -10   1   1      104.26      111.64      1.74 o 
  -9   1   1       56.01       59.81      0.86 o 
  -8   1   1       33.03       31.06      0.72 o 
  -7   1   1      545.22      534.89      4.23 o 
  -6   1   1      259.89      274.94      1.81 o 
  -5   1   1      497.86      528.20      4.13 o 
  -4   1   1        0.80        1.01      0.26 o 
  -3   1   1     1569.01     1619.23      9.53 o 
  -2   1   1        5.16        1.94      0.26 o 
  -1   1   1     3108.45     3217.90     24.33 o 
   1   1   1     2053.61     2020.88     18.84 o 
   2   1   1    11607.07    11723.37    175.52 o 
   3   1   1      101.44       97.71      0.67 o 
   4   1   1     1029.50     1073.34      6.51 o 
   5   1   1       30.37       32.72      0.90 o 
   6   1   1        7.48        8.85      0.49 o 
   7   1   1       97.04       96.24      0.90 o 
   8   1   1      127.64      120.95      1.09 o 
   9   1   1        5.81        3.06      0.90 o 
  10   1   1        1.16        1.04      1.17 o 
 -10   2   1        7.62        3.29      1.60 o 
  -9   2   1       15.27       11.98      0.46 o 
  -8   2   1      129.98      123.80      1.20 o 
  -7   2   1      120.44      109.21      1.31 o 
  -6   2   1       19.99       21.25      0.53 o 
  -5   2   1      147.44      159.04      1.09 o 
  -4   2   1       78.33       81.59      1.75 o 
  -3   2   1     2156.06     2291.65     16.95 o 
  -2   2   1     1773.38     1866.44     13.27 o 
  -1   2   1     6129.81     6409.80     52.70 o 
   0   2   1       19.51       22.83      0.43 o 
   1   2   1     3599.83     3648.98     28.03 o 
   2   2   1      123.04      118.19      1.32 o 
   3   2   1      735.77      747.79      3.78 o 
   4   2   1       45.04       59.33      0.81 o 
   5   2   1       99.32       97.02      0.95 o 
   6   2   1      534.98      543.77      3.79 o 
   7   2   1       77.43       79.30      1.09 o 
   8   2   1       79.58       77.58      1.06 o 
   9   2   1       68.88       63.03      2.18 o 
 -11   3   1        0.13        0.52      1.04 o 
 -10   3   1       10.80       12.71      0.47 o 
  -9   3   1       37.60       37.18      0.77 o 
  -8   3   1       24.78       23.34      2.59 o 
  -7   3   1      130.05      127.73      1.55 o 
  -6   3   1      201.26      196.75      1.51 o 
  -5   3   1       45.51       59.84      0.64 o 
  -4   3   1        2.26        3.65      0.33 o 
  -3   3   1       67.73       64.31      0.64 o 
  -2   3   1      749.87      704.65     13.55 o 
  -1   3   1      110.93      102.53      1.30 o 
   0   3   1       52.88       59.97      0.64 o 
   1   3   1      142.47      120.15      1.01 o 
   2   3   1     1164.41     1222.23      7.23 o 
   3   3   1     1071.58     1154.37      7.02 o 
   4   3   1       40.80       49.50      0.59 o 
   5   3   1       36.21       42.25      0.76 o 
   6   3   1        2.81        2.52      0.58 o 
   7   3   1       79.04       81.55      1.56 o 
   8   3   1        0.84        0.95      0.45 o 
   9   3   1        9.28        6.56      1.78 o 
 -11   4   1       22.33       21.25      1.94 o 
 -10   4   1        1.42        1.19      0.36 o 
  -9   4   1        1.81        2.14      0.46 o 
  -8   4   1       21.16       19.59      1.00 o 
  -7   4   1      117.22      126.27      1.20 o 
  -6   4   1      149.54      141.49      2.06 o 
  -5   4   1       80.88       73.66      0.90 o 
  -4   4   1     1328.28     1547.28     11.68 o 
  -3   4   1        6.38        9.00      0.37 o 
  -2   4   1      348.55      318.37      2.31 o 
  -1   4   1     1138.04     1122.57      8.05 o 
   0   4   1      984.73      996.11      7.11 o 
   1   4   1      460.15      474.42      4.26 o 
   2   4   1      305.47      362.13      2.26 o 
   3   4   1       73.94       86.86      0.89 o 
   4   4   1      139.52      137.14      1.17 o 
   5   4   1        7.50        5.79      0.53 o 
   6   4   1        5.41        5.15      0.71 o 
   7   4   1      229.68      222.58      2.55 o 
   8   4   1        9.65        7.86      0.77 o 
   9   4   1       13.48       11.72      3.32 o 
 -11   5   1      165.76      168.14      4.15 o 
 -10   5   1       62.96       63.76      1.38 o 
  -9   5   1        6.46        6.57      1.04 o 
  -8   5   1       33.02       32.40      0.70 o 
  -7   5   1      295.89      308.62      2.31 o 
  -6   5   1       28.58       24.64      0.65 o 
  -5   5   1       30.85       23.78      0.84 o 
  -4   5   1       15.70       17.25      0.55 o 
  -3   5   1      311.60      344.64      3.39 o 
  -2   5   1      547.17      581.32      4.27 o 
  -1   5   1        4.67        5.96      0.37 o 
   0   5   1      569.03      585.59      5.84 o 
   1   5   1       10.52       10.90      0.46 o 
   2   5   1       29.49       39.76      0.68 o 
   3   5   1      275.39      258.22      1.88 o 
   4   5   1      146.76      131.85      1.24 o 
   5   5   1        0.27        0.28      0.32 o 
   6   5   1       58.33       55.55      2.27 o 
   7   5   1       22.05       15.05      1.03 o 
   8   5   1       12.01       11.30      6.67 o 
 -11   6   1       34.80       37.97      2.33 o 
 -10   6   1       56.38       58.73      1.75 o 
  -9   6   1        1.19        0.23      0.39 o 
  -8   6   1       10.97       12.21      0.65 o 
  -7   6   1        9.08       10.78      0.50 o 
  -6   6   1      138.20      152.64      1.47 o 
  -5   6   1        8.28        8.97      0.52 o 
  -4   6   1       19.41       23.85      0.55 o 
  -3   6   1      657.14      711.23      5.38 o 
  -2   6   1       23.56       20.63      0.65 o 
  -1   6   1      206.75      208.77      1.88 o 
   0   6   1      389.06      397.27     15.21 o 
   1   6   1      698.43      736.06      8.46 o 
   2   6   1       32.75       33.79      1.36 o 
   3   6   1       44.70       49.84      0.80 o 
   4   6   1      153.33      143.49      1.53 o 
   5   6   1       14.06       11.78      0.70 o 
   6   6   1       22.21       18.29      1.10 o 
   7   6   1      164.37      169.02      2.53 o 
   8   6   1        8.22        0.06      0.59 o 
 -10   7   1        2.62        2.64      2.91 o 
  -9   7   1       19.86       20.50      0.60 o 
  -8   7   1       41.40       46.62      1.36 o 
  -7   7   1      114.60      117.21      1.38 o 
  -6   7   1      351.07      326.49      2.85 o 
  -5   7   1        1.07        1.13      0.45 o 
  -4   7   1      106.85      109.83      1.43 o 
  -3   7   1      713.23      726.85      8.13 o 
  -2   7   1      137.82      154.01      1.56 o 
  -1   7   1      340.91      394.65      4.56 o 
   0   7   1      603.85      575.03      4.72 o 
   1   7   1      118.98      114.10      1.42 o 
   2   7   1        6.04        9.87      0.77 o 
   3   7   1        7.63       10.77      0.65 o 
   4   7   1       92.28       87.17      1.17 o 
   5   7   1        6.29        5.14      0.59 o 
   6   7   1      162.18      159.40      1.95 o 
   7   7   1       16.73       17.23      1.09 o 
 -10   8   1       18.51       20.99      1.94 o 
  -9   8   1        1.62        1.22      0.84 o 
  -8   8   1       32.22       27.58      0.77 o 
  -7   8   1        2.99        3.87      0.50 o 
  -6   8   1      157.62      179.72      2.14 o 
  -5   8   1       53.30       56.55      0.96 o 
  -4   8   1      165.94      180.08      2.73 o 
  -3   8   1      201.55      194.24      1.97 o 
  -2   8   1      109.98      108.10      1.42 o 
  -1   8   1        0.03        1.65      0.50 o 
   0   8   1       94.72       87.61      1.33 o 
   1   8   1       29.89       35.35      0.96 o 
   2   8   1      196.23      186.17      5.84 o 
   3   8   1        0.02        0.19      0.42 o 
   4   8   1       12.02        8.60      0.71 o 
   5   8   1        1.05        0.63      0.49 o 
   6   8   1       27.21       31.91      1.24 o 
 -10   9   1       33.29       32.14      2.33 o 
  -9   9   1       65.38       60.22      1.10 o 
  -8   9   1       16.79       12.59      0.68 o 
  -7   9   1      137.78      128.14      1.60 o 
  -6   9   1       22.63       21.85      0.77 o 
  -5   9   1        8.00       12.19      0.97 o 
  -4   9   1       43.97       43.51      1.10 o 
  -3   9   1      193.03      186.29      2.07 o 
  -2   9   1       46.27       41.49      1.05 o 
  -1   9   1       33.93       29.32      1.17 o 
   0   9   1      157.96      157.98      1.97 o 
   1   9   1       14.12       14.25      0.87 o 
   2   9   1      272.55      233.39      6.04 o 
   3   9   1        8.11       18.20      1.02 o 
   4   9   1       12.35        9.36      0.76 o 
   5   9   1        0.31        0.81      0.63 o 
   6   9   1       15.45       15.97      1.14 o 
 -10  10   1        3.77        2.59      1.55 o 
  -9  10   1        4.70        4.96      0.62 o 
  -8  10   1        1.44        0.95      0.52 o 
  -7  10   1        0.07        0.52      0.46 o 
  -6  10   1       41.15       34.85      0.96 o 
  -5  10   1      383.14      369.59      5.47 o 
  -4  10   1      235.86      232.15      4.81 o 
  -3  10   1       12.34       10.63      0.97 o 
  -2  10   1      120.97      116.16      1.96 o 
  -1  10   1       15.02       13.18      0.91 o 
   0  10   1      433.17      389.87      7.29 o 
   1  10   1        0.29        1.23      0.64 o 
   2  10   1       72.49       66.62      2.46 o 
   3  10   1        0.02        0.05      0.59 o 
   4  10   1       14.77       16.98      1.05 o 
   5  10   1       14.40       15.89      4.57 o 
  -9  11   1       26.27       22.75      0.96 o 
  -8  11   1       12.16       17.57      0.87 o 
  -7  11   1        4.93        3.24      0.78 o 
  -6  11   1      204.97      220.92      2.62 o 
  -5  11   1      247.73      223.14      5.39 o 
  -4  11   1        6.40        8.29      0.82 o 
  -3  11   1       74.23       70.09      3.11 o 
  -2  11   1       62.17       61.45      1.42 o 
  -1  11   1        2.19        1.76      0.68 o 
   0  11   1       15.43       17.80      1.05 o 
   1  11   1       20.44       14.88      1.05 o 
   2  11   1       27.31       29.65      1.51 o 
   3  11   1       28.81       29.56      1.24 o 
   4  11   1       56.20       75.34      1.79 o 
  -9  12   1       32.14       36.16      1.77 o 
  -8  12   1       22.74       27.96      1.34 o 
  -7  12   1       91.99       93.55      1.99 o 
  -6  12   1       28.74       25.82      1.23 o 
  -5  12   1       55.71       59.04      1.46 o 
  -4  12   1       61.57       62.65      1.77 o 
  -3  12   1       18.59       18.13      1.05 o 
  -2  12   1        1.76        2.19      0.84 o 
  -1  12   1       19.10       15.19      1.37 o 
   0  12   1        0.34        0.80      0.77 o 
   1  12   1        2.31        2.22      0.87 o 
   2  12   1        1.05        2.03      1.02 o 
   3  12   1        4.50        6.77      2.62 o 
  -8  13   1        5.06        4.01      3.04 o 
  -7  13   1      131.14      143.53      2.33 o 
  -6  13   1        3.24        3.94      1.05 o 
  -5  13   1      216.07      213.24      5.58 o 
  -4  13   1       11.43       10.88      1.05 o 
  -3  13   1        9.62       10.94      1.05 o 
  -2  13   1       12.88       10.73      1.23 o 
  -1  13   1        1.38        0.69      0.77 o 
   0  13   1        6.87        7.06      1.25 o 
   1  13   1       31.34       36.21      1.60 o 
   2  13   1        0.00       -0.46      0.87 o 
  -6  14   1       18.69       18.05      1.18 o 
  -5  14   1        2.45        3.70      1.15 o 
  -4  14   1        3.06        5.45      1.00 o 
  -3  14   1       66.50       73.49      4.21 o 
  -2  14   1       10.72       10.96      1.55 o 
  -1  14   1        1.72        2.46      1.24 o 
   0  14   1        0.01       -0.09      0.77 o 
   1 -15   2       18.55       15.81      2.07 o 
   2 -15   2       27.17       34.51      2.46 o 
   3 -15   2        3.77        2.14      2.14 o 
   4 -15   2        2.72        0.00      0.68 o 
   5 -15   2       10.01        3.54      3.95 o 
  -1 -14   2       20.03       16.99      2.19 o 
   0 -14   2        1.59        0.75      0.87 o 
   1 -14   2      100.46      106.76      3.31 o 
   2 -14   2        5.29        4.47      0.96 o 
   3 -14   2        6.35        4.01      3.04 o 
   4 -14   2        5.33       -0.13      0.55 o 
   5 -14   2        0.23        0.12      0.59 o 
   6 -14   2        7.04        9.93      1.05 o 
   7 -14   2       15.43       19.63      1.21 o 
  -2 -13   2       20.42       22.39      1.42 o 
  -1 -13   2       78.31       86.60      3.69 o 
   0 -13   2      209.16      231.13      7.01 o 
   1 -13   2        5.48        5.51      0.92 o 
   2 -13   2        2.99        2.67      0.77 o 
   3 -13   2        8.23        5.64      0.87 o 
   4 -13   2       98.75      109.41      2.66 o 
   5 -13   2       29.82       25.70      1.05 o 
   6 -13   2        0.81        1.13      0.59 o 
   7 -13   2       10.33       12.40      0.77 o 
   8 -13   2       16.62       12.95      0.93 o 
  -3 -12   2       10.72       11.95      1.23 o 
  -2 -12   2       49.40       63.59      3.05 o 
  -1 -12   2        6.40        8.30      1.05 o 
   0 -12   2       12.87       13.12      1.05 o 
   1 -12   2        8.29       12.04      1.04 o 
   2 -12   2       13.89       12.82      0.96 o 
   3 -12   2      431.38      422.07      8.33 o 
   4 -12   2        0.26        0.91      0.55 o 
   5 -12   2      182.44      186.28      2.20 o 
   6 -12   2       22.98       24.10      1.23 o 
   7 -12   2       20.66       20.08      0.77 o 
   8 -12   2       77.54       83.45      1.88 o 
   9 -12   2        0.09        1.42      1.55 o 
  -4 -11   2        0.21        0.05      0.55 o 
  -3 -11   2       17.46       22.55      1.01 o 
  -2 -11   2       34.38       40.24      3.37 o 
  -1 -11   2        1.27        0.06      0.55 o 
   0 -11   2      159.33      161.77      2.25 o 
   1 -11   2      357.18      339.08      5.14 o 
   2 -11   2        3.81        4.34      0.97 o 
   3 -11   2      360.70      341.60     13.99 o 
   4 -11   2      516.89      524.61      9.71 o 
   5 -11   2       76.71       77.54      1.43 o 
   6 -11   2        2.14        2.71      0.50 o 
   7 -11   2        3.65        3.19      0.62 o 
   8 -11   2       23.24       19.58      1.49 o 
   9 -11   2       43.01       51.19      2.72 o 
  -5 -10   2        5.47        5.39      0.90 o 
  -4 -10   2        1.10        0.97      0.53 o 
  -3 -10   2        1.99        2.85      0.59 o 
  -2 -10   2      167.58      147.15      2.66 o 
  -1 -10   2       94.56       98.77      1.93 o 
   0 -10   2      164.50      177.16      2.20 o 
   1 -10   2       83.53       80.47      1.42 o 
   2 -10   2     1066.64     1080.11      9.47 o 
   3 -10   2       41.13       36.91      0.87 o 
   4 -10   2        6.33        5.83      0.65 o 
   5 -10   2       45.52       42.90      0.98 o 
   6 -10   2       12.47       13.43      0.68 o 
   7 -10   2        6.10        7.25      0.50 o 
   8 -10   2       81.01       76.72      2.98 o 
   9 -10   2        3.11        3.76      1.55 o 
  10 -10   2        0.04        1.94      1.55 o 
  -6  -9   2        3.27        1.86      0.72 o 
  -5  -9   2       69.16       64.64      7.78 o 
  -4  -9   2       33.90       37.96      0.93 o 
  -3  -9   2        9.75        5.61      0.57 o 
  -2  -9   2        4.15        4.63      0.68 o 
  -1  -9   2       95.03       82.52      1.53 o 
   0  -9   2        0.10        0.00      0.31 o 
   1  -9   2       14.90       16.72      1.62 o 
   2  -9   2      137.68      125.02      1.46 o 
   3  -9   2      911.66      903.58      7.52 o 
   4  -9   2      256.58      258.60      2.34 o 
   5  -9   2      453.21      460.15      3.72 o 
   6  -9   2        0.45        0.11      0.31 o 
   7  -9   2      260.52      257.92      2.29 o 
   8  -9   2       25.23       21.15      0.91 o 
   9  -9   2       79.16       85.17      2.98 o 
  10  -9   2        0.07        0.52      1.30 o 
  -7  -8   2       26.70       26.89      1.46 o 
  -6  -8   2       69.10       74.48      2.98 o 
  -5  -8   2        7.84        6.02      1.17 o 
  -4  -8   2      179.81      174.91      2.61 o 
  -3  -8   2       89.59       85.33      1.16 o 
  -2  -8   2      154.86      135.89      1.92 o 
  -1  -8   2      128.50      127.25      1.95 o 
   0  -8   2      316.89      307.30      2.93 o 
   1  -8   2      397.40      388.71      3.27 o 
   2  -8   2       37.34       30.27      0.68 o 
   3  -8   2       38.64       44.32      0.78 o 
   4  -8   2      373.54      354.47      2.81 o 
   5  -8   2      189.55      201.87      1.84 o 
   6  -8   2        4.27        5.75      0.65 o 
   7  -8   2      132.71      125.03      1.07 o 
   8  -8   2       11.69       12.85      0.67 o 
   9  -8   2       15.73       17.23      1.81 o 
  10  -8   2       18.27       18.27      2.07 o 
  -7  -7   2       62.73       70.66      1.75 o 
  -6  -7   2        1.59        1.34      0.72 o 
  -5  -7   2        6.79        6.27      0.62 o 
  -4  -7   2       10.66       11.20      0.53 o 
  -3  -7   2      344.36      345.32      2.65 o 
  -2  -7   2       35.02       36.52      0.87 o 
  -1  -7   2        1.02        3.83      0.46 o 
   0  -7   2      168.41      146.68      1.59 o 
   1  -7   2      208.02      218.44      2.80 o 
   2  -7   2       14.95       17.69      0.50 o 
   3  -7   2      123.79      141.98      1.24 o 
   4  -7   2        0.39        0.60      0.22 o 
   5  -7   2      142.73      148.91      1.34 o 
   6  -7   2       46.43       48.85      2.40 o 
   7  -7   2       68.51       69.17      1.62 o 
   8  -7   2      154.87      149.11      4.89 o 
   9  -7   2       44.46       49.77      3.50 o 
  10  -7   2      146.93      157.36      5.58 o 
  -8  -6   2        0.20        0.14      0.47 o 
  -7  -6   2       14.85       13.59      1.10 o 
  -6  -6   2       64.19       56.06      1.23 o 
  -5  -6   2       48.04       46.87      0.96 o 
  -4  -6   2       26.97       35.24      0.81 o 
  -3  -6   2      390.15      383.38      2.66 o 
  -2  -6   2       97.92      105.50      2.40 o 
  -1  -6   2       22.04       23.96      0.65 o 
   0  -6   2      426.90      454.84      4.57 o 
   1  -6   2        0.63        1.95      0.27 o 
   2  -6   2        6.45        6.21      0.31 o 
   3  -6   2      326.10      366.09      2.58 o 
   4  -6   2      399.60      451.63      3.14 o 
   5  -6   2       26.63       22.22      0.40 o 
   6  -6   2        8.92        7.89      0.37 o 
   7  -6   2       27.36       27.59      0.36 o 
   8  -6   2      300.53      274.74     14.04 o 
   9  -6   2        9.45       10.75      1.55 o 
  10  -6   2       29.50       28.77      2.20 o 
  -8  -5   2       26.16       24.88      0.92 o 
  -7  -5   2        3.41        3.00      0.59 o 
  -6  -5   2      129.23      141.15      1.90 o 
  -5  -5   2        6.26        6.57      0.50 o 
  -4  -5   2       74.72       69.16      0.96 o 
  -3  -5   2       14.14       13.33      0.64 o 
  -2  -5   2      834.52      893.83      6.80 o 
  -1  -5   2        6.77        8.10      0.37 o 
   0  -5   2     1849.87     1935.51     14.60 o 
   1  -5   2       97.77      101.24      0.92 o 
   2  -5   2      524.86      530.44      3.57 o 
   3  -5   2       57.82       63.72      1.62 o 
   4  -5   2       47.65       46.42      0.97 o 
   5  -5   2      459.34      483.28      2.77 o 
   6  -5   2       42.00       45.71      1.69 o 
   7  -5   2      122.46      129.29      3.63 o 
   8  -5   2        1.42        0.26      0.91 o 
   9  -5   2       45.37       49.12      2.20 o 
  10  -5   2       29.91       28.77      2.07 o 
  -9  -4   2        1.64       -0.07      0.62 o 
  -8  -4   2        0.86        3.03      1.33 o 
  -7  -4   2       34.69       34.80      0.79 o 
  -6  -4   2      280.19      288.03      4.81 o 
  -5  -4   2      427.18      410.73      3.45 o 
  -4  -4   2       96.43      105.74      1.14 o 
  -3  -4   2       18.54       18.87      0.46 o 
  -2  -4   2      308.54      337.79      2.67 o 
  -1  -4   2        3.89        5.67      0.39 o 
   0  -4   2     1846.68     1823.37     13.43 o 
   1  -4   2      288.58      268.65      1.80 o 
   2  -4   2      247.63      231.19      1.48 o 
   3  -4   2        6.96        6.00      0.22 o 
   4  -4   2       25.11       29.03      0.30 o 
   5  -4   2      496.05      498.51      3.36 o 
   6  -4   2       13.60       13.64      0.26 o 
   7  -4   2        7.22        7.51      1.04 o 
   8  -4   2      191.52      191.51      3.64 o 
   9  -4   2       24.28       22.03      1.81 o 
  10  -4   2        6.22        4.53      1.42 o 
  -9  -3   2       11.83       14.89      1.04 o 
  -8  -3   2      205.04      186.78      4.02 o 
  -7  -3   2      150.48      162.01      1.54 o 
  -6  -3   2        0.30        0.38      0.42 o 
  -5  -3   2       62.72       59.42      1.56 o 
  -4  -3   2      148.03      165.82      1.88 o 
  -3  -3   2      576.20      582.16      4.22 o 
  -2  -3   2       22.71       26.57      0.40 o 
  -1  -3   2      914.80      865.30      5.94 o 
   0  -3   2      113.21      100.70      0.83 o 
   1  -3   2      196.46      210.67      1.48 o 
   2  -3   2      868.89      864.08      5.37 o 
   3  -3   2        0.63        0.87      0.13 o 
   4  -3   2      153.14       41.72      0.26 o 
   5  -3   2      104.02      119.62      1.23 o 
   6  -3   2       36.19       35.28      0.32 o 
   7  -3   2       13.64       12.97      0.52 o 
   8  -3   2       94.90       87.54      3.37 o 
   9  -3   2       34.42       37.45      1.94 o 
  10  -3   2       15.39       14.25      1.81 o 
 -10  -2   2       43.94       48.38      1.21 o 
  -9  -2   2      112.26      113.65      3.54 o 
  -8  -2   2        0.02        0.51      0.38 o 
  -7  -2   2      173.89      178.82      1.73 o 
  -6  -2   2       23.03       22.87      0.45 o 
  -5  -2   2      136.28      124.06      1.27 o 
  -4  -2   2       26.64       24.96      0.34 o 
  -3  -2   2      352.58      338.68      1.88 o 
  -2  -2   2      898.72      911.91      6.06 o 
  -1  -2   2       26.81       20.75      0.65 o 
   0  -2   2    14943.86    16605.53    219.71 o 
   1  -2   2     1795.04     1910.67     18.24 o 
   2  -2   2      115.74      120.37      0.77 o 
   3  -2   2       56.91       59.81      1.04 o 
   4  -2   2       54.26       48.50      1.04 o 
   5  -2   2       84.23       97.00      1.69 o 
   6  -2   2        0.06        0.75      0.36 o 
   7  -2   2       51.92       53.85      0.44 o 
   8  -2   2      154.76      147.86      2.12 o 
   9  -2   2       17.70       21.12      1.68 o 
  10  -2   2       51.54       48.86      2.33 o 
 -10  -1   2        2.29        2.83      0.51 o 
  -9  -1   2       29.82       32.10      1.18 o 
  -8  -1   2        2.31        2.74      0.42 o 
  -7  -1   2       64.31       63.69      0.84 o 
  -6  -1   2      100.74      114.73      1.04 o 
  -5  -1   2        0.14        0.13      0.17 o 
  -4  -1   2       91.16       93.34      0.61 o 
  -3  -1   2      255.04      241.64      1.40 o 
  -2  -1   2       17.35       15.50      0.20 o 
  -1  -1   2     1419.60     1483.56     14.55 o 
   0  -1   2     1539.33     1487.67     31.90 o 
   1  -1   2      130.44      136.42      0.99 o 
   2  -1   2       46.07       42.87      0.19 o 
   3  -1   2      355.48      365.36      3.70 o 
   4  -1   2      702.09      802.00      5.66 o 
   5  -1   2      170.20      191.62      1.06 o 
   6  -1   2       18.14       14.60      0.26 o 
   7  -1   2        4.26        4.39      0.43 o 
   8  -1   2        0.24        0.11      0.33 o 
   9  -1   2      111.51      116.33      4.15 o 
  10  -1   2        2.85        4.40      1.42 o 
 -10   0   2       28.77       32.27      1.19 o 
  -9   0   2        4.67        4.66      0.50 o 
  -8   0   2      249.21      240.65      3.70 o 
  -7   0   2       11.27       14.69      0.46 o 
  -6   0   2       78.68       68.02      0.74 o 
  -5   0   2       51.25       56.22      0.78 o 
  -4   0   2       15.70       18.43      0.40 o 
  -3   0   2      283.21      298.37      3.85 o 
  -2   0   2      632.51      619.89      7.17 o 
  -1   0   2       42.63       36.32      0.97 o 
   0   0   2     1129.72     1086.05      5.64 o 
   1   0   2    12118.59    13269.93    124.02 o 
   2   0   2       59.98       61.64      0.38 o 
   3   0   2       65.65       62.61      0.39 o 
   4   0   2      153.60      168.47      1.45 o 
   5   0   2       19.99       24.81      0.50 o 
   6   0   2       26.31       26.81      1.01 o 
   7   0   2       38.43       36.73      0.72 o 
   8   0   2      193.72      188.91      8.20 o 
   9   0   2        0.03        0.07      0.23 o 
  10   0   2        3.14        4.27      1.42 o 
 -10   1   2       13.35       14.89      0.95 o 
  -9   1   2       65.62       61.39      1.01 o 
  -8   1   2      115.99      121.62      1.18 o 
  -7   1   2        0.91        0.80      0.27 o 
  -6   1   2      649.60      686.88      5.46 o 
  -5   1   2     1279.28     1326.85     23.34 o 
  -4   1   2      764.50      815.64      4.82 o 
  -3   1   2       15.84       10.65      0.97 o 
  -2   1   2    25260.07    31831.10    340.00 o 
  -1   1   2     2588.26     2855.54     36.96 o 
   0   1   2     1709.62     1797.57     13.39 o 
   1   1   2       10.76        8.15      0.31 o 
   2   1   2      116.20      114.79      0.67 o 
   3   1   2        9.51       13.87      3.63 o 
   4   1   2       14.06       16.24      0.25 o 
   5   1   2       20.30       23.04      0.42 o 
   6   1   2       71.61       71.30      0.85 o 
   7   1   2      109.11      114.73      2.53 o 
   8   1   2      163.81      154.15      2.15 o 
   9   1   2      138.38      136.87      3.33 o 
  10   1   2       22.71       24.49      1.94 o 
 -10   2   2       13.18       15.90      0.62 o 
  -9   2   2       40.96       36.38      0.98 o 
  -8   2   2       97.64       84.53      1.43 o 
  -7   2   2      131.07      115.05      1.51 o 
  -6   2   2        0.41        0.84      0.37 o 
  -5   2   2      570.72      573.44      3.55 o 
  -4   2   2     1487.41     1571.36     12.02 o 
  -3   2   2     3312.07     3684.13     30.21 o 
  -2   2   2     2267.56     2386.01     20.24 o 
  -1   2   2     1018.75      943.60      6.49 o 
   0   2   2      101.61       92.94      0.83 o 
   1   2   2      378.19      359.57      2.41 o 
   2   2   2       74.90       72.74      0.61 o 
   3   2   2      117.45      124.86      1.49 o 
   4   2   2     1034.70     1032.48      5.64 o 
   5   2   2      121.47      131.58      1.09 o 
   6   2   2       73.42       79.40      1.07 o 
   7   2   2       18.96       19.58      0.62 o 
   8   2   2       38.64       43.53      1.23 o 
   9   2   2      140.52      140.42      3.22 o 
 -11   3   2       30.57       36.15      2.07 o 
 -10   3   2        2.21        0.99      0.53 o 
  -9   3   2        5.58        3.63      1.04 o 
  -8   3   2        7.53        8.38      0.62 o 
  -7   3   2      264.70      261.94      2.42 o 
  -6   3   2        0.23        0.00      0.17 o 
  -5   3   2       76.32       74.09      1.04 o 
  -4   3   2     1401.39     1508.44     12.34 o 
  -3   3   2     2876.22     3244.60     26.18 o 
  -2   3   2      752.45      780.24      5.53 o 
  -1   3   2      281.67      277.64      4.77 o 
   0   3   2      200.53      198.35      1.57 o 
   1   3   2     1078.87     1124.26     11.00 o 
   2   3   2     1380.44     1399.91      8.51 o 
   3   3   2      768.26      741.12      4.52 o 
   4   3   2       37.89       36.30      0.61 o 
   5   3   2     1255.20     1306.06      8.61 o 
   6   3   2      185.36      171.10      1.93 o 
   7   3   2        1.05        0.80      0.45 o 
   8   3   2        2.74        1.50      0.56 o 
   9   3   2        7.92        5.29      1.71 o 
 -11   4   2        9.47        9.33      1.55 o 
 -10   4   2        6.79        8.92      1.62 o 
  -9   4   2        8.54       11.92      0.67 o 
  -8   4   2        3.39        2.40      0.91 o 
  -7   4   2       83.74       87.00      1.10 o 
  -6   4   2      225.87      249.20      2.21 o 
  -5   4   2      233.36      260.75      3.12 o 
  -4   4   2      203.68      215.44      1.96 o 
  -3   4   2      353.12      344.25      5.42 o 
  -2   4   2      232.26      241.75      1.94 o 
  -1   4   2       12.48       13.74      0.46 o 
   0   4   2      851.53      907.72     10.59 o 
   1   4   2       71.98       88.82      0.92 o 
   2   4   2      454.96      483.69      3.02 o 
   3   4   2      871.63      877.39      5.82 o 
   4   4   2       54.81       56.96      0.76 o 
   5   4   2      540.25      540.34      3.80 o 
   6   4   2      608.81      583.95      5.04 o 
   7   4   2       88.80       94.72      1.83 o 
   8   4   2        1.80        0.32      0.55 o 
 -11   5   2       47.44       52.36      2.46 o 
 -10   5   2        5.09        2.66      3.56 o 
  -9   5   2        3.99        3.15      2.91 o 
  -8   5   2       37.84       39.33      0.96 o 
  -7   5   2      164.69      172.34      3.25 o 
  -6   5   2      514.90      529.54      4.29 o 
  -5   5   2       75.42       86.00      1.05 o 
  -4   5   2       39.82       46.59      1.30 o 
  -3   5   2       72.11       74.43      1.36 o 
  -2   5   2       80.73       76.05      0.92 o 
  -1   5   2        1.97        2.53      0.55 o 
   0   5   2      455.63      504.40      5.04 o 
   1   5   2       26.79       24.92      0.78 o 
   2   5   2        6.53       11.23      0.42 o 
   3   5   2        2.33        0.83      0.35 o 
   4   5   2      592.40      542.48      6.97 o 
   5   5   2      153.72      149.70      1.74 o 
   6   5   2      170.69      164.06      2.39 o 
   7   5   2        1.52        1.33      0.65 o 
   8   5   2       29.23       28.55      2.33 o 
 -10   6   2       93.28      108.07      4.08 o 
  -9   6   2       49.18       50.22      0.86 o 
  -8   6   2       14.08       11.90      0.53 o 
  -7   6   2      114.53      117.23      2.66 o 
  -6   6   2      596.27      626.79      5.34 o 
  -5   6   2       24.79       27.65      0.78 o 
  -4   6   2       17.51       13.74      0.55 o 
  -3   6   2       25.70       34.06      1.10 o 
  -2   6   2      357.62      378.68      5.54 o 
  -1   6   2     2580.30     2795.92     23.07 o 
   0   6   2       18.93       23.38      0.68 o 
   1   6   2       78.37       85.16      1.31 o 
   2   6   2       27.76       24.63      0.86 o 
   3   6   2      404.65      379.92      2.93 o 
   4   6   2       16.86       18.44      0.66 o 
   5   6   2      209.57      200.83      1.97 o 
   6   6   2        0.11       -0.18      0.41 o 
   7   6   2        2.24        0.93      0.72 o 
 -10   7   2       64.67       71.37      4.67 o 
  -9   7   2       40.32       36.12      1.27 o 
  -8   7   2      116.81      116.37      1.47 o 
  -7   7   2      115.42      101.50      1.33 o 
  -6   7   2      118.34      124.69      1.47 o 
  -5   7   2        7.25        9.50      0.59 o 
  -4   7   2       63.63       63.48      1.18 o 
  -3   7   2      370.35      386.93      3.39 o 
  -2   7   2       41.80       45.51      0.92 o 
  -1   7   2        0.22       -0.03      0.43 o 
   0   7   2        0.06        0.06      0.37 o 
   1   7   2        0.39        0.47      0.40 o 
   2   7   2      126.41      112.11      1.51 o 
   3   7   2       10.55       14.43      2.33 o 
   4   7   2       38.36       33.94      1.29 o 
   5   7   2       81.52       77.28      1.83 o 
   6   7   2       33.79       34.24      1.09 o 
   7   7   2       55.87       55.91      1.59 o 
 -10   8   2        4.56        6.42      1.23 o 
  -9   8   2       72.16       72.36      1.10 o 
  -8   8   2       44.67       51.66      1.05 o 
  -7   8   2      195.21      185.54      2.06 o 
  -6   8   2        4.45        2.78      0.55 o 
  -5   8   2        0.32        0.13      0.39 o 
  -4   8   2        7.45       11.92      0.84 o 
  -3   8   2        0.75        0.91      0.46 o 
  -2   8   2      466.66      482.16      4.24 o 
  -1   8   2      424.64      422.17      4.43 o 
   0   8   2      350.46      335.17      3.91 o 
   1   8   2      157.13      161.82      3.44 o 
   2   8   2      859.82      786.55      6.99 o 
   3   8   2      103.24       93.75      1.27 o 
   4   8   2      237.58      221.89      2.19 o 
   5   8   2       61.42       57.05      1.35 o 
   6   8   2        4.31        3.70      1.39 o 
 -10   9   2        0.22        0.04      0.34 o 
  -9   9   2       33.53       32.13      1.62 o 
  -8   9   2        3.33        2.91      0.59 o 
  -7   9   2        0.41        0.45      0.46 o 
  -6   9   2       30.57       28.83      1.10 o 
  -5   9   2       41.83       44.64      1.05 o 
  -4   9   2      140.62      147.73      2.47 o 
  -3   9   2       13.01       12.62      0.77 o 
  -2   9   2       90.05       82.73      1.43 o 
  -1   9   2        0.16        0.06      0.46 o 
   0   9   2       58.52       48.27      1.23 o 
   1   9   2        0.03        0.65      0.55 o 
   2   9   2       42.61       38.67      1.14 o 
   3   9   2       33.17       30.33      0.95 o 
   4   9   2       46.45       54.36      1.33 o 
   5   9   2       29.31       30.46      1.06 o 
 -10  10   2        0.81        1.20      0.55 o 
  -9  10   2       92.84      109.73      1.73 o 
  -8  10   2       38.42       36.83      1.23 o 
  -7  10   2       16.00       11.12      0.97 o 
  -6  10   2        2.08        1.12      0.74 o 
  -5  10   2      124.33      122.90      1.79 o 
  -4  10   2      122.55      115.42      1.74 o 
  -3  10   2        3.66        3.81      0.68 o 
  -2  10   2      158.52      156.41      3.05 o 
  -1  10   2       85.68       78.35      1.51 o 
   0  10   2      141.50      116.39      2.66 o 
   1  10   2      168.42      141.28      2.37 o 
   2  10   2       91.45       86.21      2.66 o 
   3  10   2       17.13       14.31      1.22 o 
   4  10   2       23.18       31.08      1.24 o 
   5  10   2       25.15       34.34      1.56 o 
  -9  11   2        0.47        0.32      0.55 o 
  -8  11   2        0.15        0.11      0.57 o 
  -7  11   2        3.31        4.94      0.77 o 
  -6  11   2        8.46        5.63      0.77 o 
  -5  11   2       55.41       46.56      1.33 o 
  -4  11   2        7.24        6.34      0.87 o 
  -3  11   2       30.19       28.87      1.14 o 
  -2  11   2       57.19       49.97      1.68 o 
  -1  11   2      497.76      459.40     17.46 o 
   0  11   2       19.36       26.50      1.23 o 
   1  11   2       20.88       21.43      2.92 o 
   2  11   2        0.79        0.47      0.57 o 
   3  11   2        0.00       -0.65      0.65 o 
   4  11   2      161.58      185.13      2.54 o 
  -8  12   2       39.17       46.28      1.88 o 
  -7  12   2        2.62        2.57      0.90 o 
  -6  12   2      225.52      230.84      3.03 o 
  -5  12   2        2.31        1.96      0.96 o 
  -4  12   2      238.31      238.09      3.64 o 
  -3  12   2        0.23        1.13      0.93 o 
  -2  12   2       47.35       43.57      1.56 o 
  -1  12   2       49.31       50.61      2.40 o 
   0  12   2        5.69        3.89      0.96 o 
   1  12   2        9.57        8.04      1.64 o 
   2  12   2        5.34        4.17      1.70 o 
  -7  13   2      246.63      271.52      3.92 o 
  -6  13   2       39.83       50.26      1.55 o 
  -5  13   2       31.42       28.28      1.37 o 
  -4  13   2        3.90        3.26      1.15 o 
  -3  13   2        4.71        3.94      0.96 o 
  -2  13   2       35.36       32.45      1.49 o 
  -1  13   2       14.96       12.22      1.23 o 
   0  13   2        1.51        3.96      1.05 o 
   1  13   2       27.24       35.11      1.60 o 
  -6  14   2       24.19       28.96      1.74 o 
  -5  14   2        4.11        3.33      1.00 o 
  -4  14   2        3.60        3.33      1.00 o 
  -3  14   2       12.07       19.80      1.36 o 
  -2  14   2        1.53        1.45      1.12 o 
  -1  14   2       10.54       11.26      1.33 o 
   1 -15   3       62.69       68.21      2.01 o 
   2 -15   3        0.52        1.12      1.00 o 
   3 -15   3       12.65        0.15      0.84 o 
   4 -15   3        3.68       -0.06      0.59 o 
   5 -15   3       15.85       16.61      1.09 o 
  -1 -14   3       29.50       30.54      1.60 o 
   0 -14   3       13.62       12.90      1.51 o 
   1 -14   3       36.93       37.13      1.77 o 
   2 -14   3        7.53        7.18      1.17 o 
   3 -14   3        0.38        0.00      0.50 o 
   4 -14   3        0.92       -0.24      0.59 o 
   5 -14   3       28.71       34.52      1.14 o 
   6 -14   3       14.21       14.49      1.55 o 
   7 -14   3        7.10        2.63      2.07 o 
  -2 -13   3      102.69      109.35      2.98 o 
  -1 -13   3       10.29       10.88      1.19 o 
   0 -13   3      127.53      139.59      4.47 o 
   1 -13   3       11.70        8.30      0.97 o 
   2 -13   3       26.33       26.76      1.35 o 
   3 -13   3       96.90      100.12      2.79 o 
   4 -13   3        0.28        0.09      0.62 o 
   5 -13   3       38.35       39.92      1.14 o 
   6 -13   3       52.02       53.61      1.23 o 
   7 -13   3       38.28       41.19      1.21 o 
   8 -13   3        6.75        5.64      2.07 o 
  -4 -12   3       21.57       27.95      1.36 o 
  -3 -12   3        0.09        0.25      0.64 o 
  -2 -12   3        1.38        3.75      1.17 o 
  -1 -12   3      141.57      157.37      6.03 o 
   0 -12   3       50.04       49.21      1.42 o 
   1 -12   3      752.60      723.03      9.08 o 
   2 -12   3      563.42      571.23     15.12 o 
   3 -12   3       14.31       13.56      1.05 o 
   4 -12   3       81.99       84.50      1.42 o 
   5 -12   3       52.79       53.77      1.32 o 
   6 -12   3       35.70       32.43      0.87 o 
   7 -12   3       36.43       36.38      1.56 o 
   8 -12   3      143.92      148.36      1.68 o 
   9 -12   3       20.18       25.26      2.46 o 
  -5 -11   3       41.20       40.30      1.81 o 
  -4 -11   3        3.42        4.48      0.84 o 
  -3 -11   3       15.29        8.09      0.72 o 
  -2 -11   3       11.62       15.00      1.05 o 
  -1 -11   3        8.27       10.89      1.17 o 
   0 -11   3       93.66       88.39      1.60 o 
   1 -11   3      331.15      312.78      4.10 o 
   2 -11   3      290.57      281.88      5.59 o 
   3 -11   3       64.14       57.58      1.18 o 
   4 -11   3      541.74      542.17      5.93 o 
   5 -11   3        3.21        3.34      0.58 o 
   6 -11   3        5.65        3.58      1.04 o 
   7 -11   3       91.18       95.72      1.24 o 
   8 -11   3       12.51       12.31      0.59 o 
   9 -11   3       13.90       14.51      2.07 o 
  -5 -10   3       13.54       13.21      0.96 o 
  -4 -10   3       29.10       33.95      1.17 o 
  -3 -10   3       54.91       52.78      1.99 o 
  -2 -10   3      109.46       93.49      3.11 o 
  -1 -10   3      383.19      364.14      5.14 o 
   0 -10   3      391.91      384.17      4.23 o 
   1 -10   3      132.16      123.24      1.70 o 
   2 -10   3      105.20      112.34      2.21 o 
   3 -10   3       33.06       29.49      0.77 o 
   4 -10   3      269.65      265.88      2.53 o 
   5 -10   3       62.10       57.72      1.17 o 
   6 -10   3       45.71       46.97      0.90 o 
   7 -10   3      113.35      113.75      3.11 o 
   8 -10   3        7.46        9.48      0.88 o 
   9 -10   3        0.50       -0.65      1.30 o 
  10 -10   3        0.47        1.55      1.55 o 
  -6  -9   3       28.47       32.99      1.21 o 
  -5  -9   3        3.35        3.55      0.81 o 
  -4  -9   3       22.58       24.66      0.93 o 
  -3  -9   3       40.21       42.78      0.88 o 
  -2  -9   3       21.64       16.39      0.92 o 
  -1  -9   3      557.68      531.57      4.75 o 
   0  -9   3        0.09        0.00      0.39 o 
   1  -9   3        0.25        1.12      1.04 o 
   2  -9   3      110.52       99.52      1.40 o 
   3  -9   3       17.35       16.88      1.30 o 
   4  -9   3       10.39       10.47      0.91 o 
   5  -9   3      102.60       97.05      1.18 o 
   6  -9   3        0.11        0.19      0.31 o 
   7  -9   3      533.73      543.03      3.62 o 
   8  -9   3       83.08       79.12      1.15 o 
   9  -9   3       22.38       21.77      2.20 o 
  10  -9   3       25.69       30.06      2.46 o 
  -7  -8   3        5.43        4.07      1.68 o 
  -6  -8   3        3.27        2.72      1.30 o 
  -5  -8   3       10.02        9.70      0.74 o 
  -4  -8   3      373.28      355.99      4.36 o 
  -3  -8   3      134.11      141.41      2.41 o 
  -2  -8   3      570.69      561.15      5.32 o 
  -1  -8   3      133.80      139.32      1.81 o 
   0  -8   3      338.42      338.34      2.94 o 
   1  -8   3       44.14       35.09      0.78 o 
   2  -8   3      382.05      372.50      3.17 o 
   3  -8   3      156.75      145.65      1.42 o 
   4  -8   3      230.50      229.18      2.40 o 
   5  -8   3        2.34        2.28      0.40 o 
   6  -8   3      267.15      280.52      3.96 o 
   7  -8   3      199.14      199.89      1.52 o 
   8  -8   3      287.27      283.62     13.19 o 
   9  -8   3       25.65       21.38      2.07 o 
  10  -8   3       57.71       55.99      2.72 o 
  -7  -7   3       12.94       14.44      0.90 o 
  -6  -7   3        1.72        0.72      0.78 o 
  -5  -7   3        0.47        0.57      0.43 o 
  -4  -7   3       62.40       70.69      1.17 o 
  -3  -7   3       16.82       18.50      0.74 o 
  -2  -7   3      980.91      986.36      8.35 o 
  -1  -7   3      290.86      262.01      2.35 o 
   0  -7   3      460.46      459.22      5.29 o 
   1  -7   3        0.01        3.12      0.97 o 
   2  -7   3       30.90       26.50      0.77 o 
   3  -7   3      311.03      318.39      3.19 o 
   4  -7   3      486.84      466.61      3.32 o 
   5  -7   3      718.03      770.43      6.35 o 
   6  -7   3      315.67      318.11      1.97 o 
   7  -7   3      169.99      172.42      2.66 o 
   8  -7   3       73.97       75.45      2.59 o 
   9  -7   3        9.44       11.66      1.68 o 
  10  -7   3        0.07        0.65      1.30 o 
  -8  -6   3        1.82        1.48      0.65 o 
  -7  -6   3        2.55        2.95      1.04 o 
  -6  -6   3       66.58       60.18      1.12 o 
  -5  -6   3       61.70       53.46      1.00 o 
  -4  -6   3       20.25       19.75      1.30 o 
  -3  -6   3      111.16      119.12      1.35 o 
  -2  -6   3       22.81       23.65      0.64 o 
  -1  -6   3      170.12      164.43      1.82 o 
   0  -6   3      267.05      286.93      2.30 o 
   1  -6   3      132.18      143.72      1.37 o 
   2  -6   3     1072.05     1157.20      8.43 o 
   3  -6   3       14.89       23.47      0.65 o 
   4  -6   3        4.75        9.40      0.27 o 
   5  -6   3       14.75       17.88      0.32 o 
   6  -6   3        0.02        0.08      0.13 o 
   7  -6   3        4.43        3.76      1.17 o 
   8  -6   3       14.11       13.21      1.55 o 
   9  -6   3      131.94      130.89      3.50 o 
  10  -6   3       66.78       64.03      2.85 o 
  -8  -5   3       35.64       34.27      0.92 o 
  -7  -5   3       24.10       24.80      0.93 o 
  -6  -5   3      202.66      202.94      2.64 o 
  -5  -5   3        1.92        2.35      0.43 o 
  -4  -5   3        2.95        2.08      0.33 o 
  -3  -5   3      117.57      109.59      1.22 o 
  -2  -5   3      478.22      534.12      4.11 o 
  -1  -5   3       32.72       24.63      0.55 o 
   0  -5   3      167.72      185.20      1.47 o 
   1  -5   3      952.83      943.74      6.61 o 
   2  -5   3       23.58       30.48      0.50 o 
   3  -5   3       77.28       88.08      0.68 o 
   4  -5   3      278.36      302.06      1.69 o 
   5  -5   3      497.17      523.11      3.65 o 
   6  -5   3       48.45       53.67      1.69 o 
   7  -5   3       18.88       21.38      1.43 o 
   8  -5   3      177.88      175.89      3.63 o 
   9  -5   3        6.21        5.96      1.42 o 
  10  -5   3       11.00       11.79      1.81 o 
  -9  -4   3        8.23        7.46      1.40 o 
  -8  -4   3        0.01       -0.04      0.47 o 
  -7  -4   3       17.11       13.55      0.72 o 
  -6  -4   3       30.56       30.62      0.76 o 
  -5  -4   3      321.82      303.06      2.61 o 
  -4  -4   3       82.60      101.02      1.12 o 
  -3  -4   3      459.50      512.25      3.83 o 
  -2  -4   3      163.89       28.34      0.52 o 
  -1  -4   3        0.00        5.31      0.52 o 
   0  -4   3     2698.03     2949.91     23.06 o 
   1  -4   3        8.66       10.18      0.32 o 
   2  -4   3      406.07      420.86      2.69 o 
   3  -4   3      618.27      633.53      3.39 o 
   4  -4   3       47.21       51.26      0.52 o 
   5  -4   3        1.00        2.33      0.65 o 
   6  -4   3      215.28      218.72      3.38 o 
   7  -4   3      163.24      165.52      3.12 o 
   8  -4   3       13.88       12.18      1.43 o 
   9  -4   3        2.96        1.55      1.17 o 
  10  -4   3       55.48       57.42      2.59 o 
  -9  -3   3      150.18      162.48      2.79 o 
  -8  -3   3        1.46        1.60      0.59 o 
  -7  -3   3       97.31       88.18      1.46 o 
  -6  -3   3      101.39      103.68      1.26 o 
  -5  -3   3       83.10       90.92      1.19 o 
  -4  -3   3        0.00        0.03      0.22 o 
  -3  -3   3        0.58        1.45      0.24 o 
  -2  -3   3      106.58      102.44      0.74 o 
  -1  -3   3       73.35       70.62      1.04 o 
   0  -3   3        9.83       11.01      0.39 o 
   1  -3   3     1936.31     2050.33     20.53 o 
   2  -3   3      800.95      772.83      5.16 o 
   3  -3   3       13.19       15.17      0.18 o 
   4  -3   3       10.50        9.98      0.65 o 
   5  -3   3      547.24      559.59      6.67 o 
   6  -3   3      346.20      351.58      5.60 o 
   7  -3   3       72.45       76.50      2.07 o 
   8  -3   3      233.48      228.62      4.16 o 
   9  -3   3       58.82       55.61      2.33 o 
  10  -3   3       29.46       30.45      3.37 o 
 -10  -2   3       44.11       48.88      1.31 o 
  -9  -2   3       17.24       15.16      0.90 o 
  -8  -2   3      162.41      179.31      1.74 o 
  -7  -2   3      227.51      218.56      1.94 o 
  -6  -2   3      226.95      247.61      7.15 o 
  -5  -2   3       23.86       23.75      0.60 o 
  -4  -2   3      319.79      367.55      1.90 o 
  -3  -2   3      250.43      265.40      1.30 o 
  -2  -2   3      172.52      152.43      1.17 o 
   0  -2   3     6878.99       25.70      0.81 o 
   1  -2   3    10445.48    10796.25     96.85 o 
   2  -2   3      302.87      307.78      1.50 o 
   3  -2   3      329.27      316.43      2.49 o 
   4  -2   3        0.31        0.41      0.43 o 
   5  -2   3     1156.41     1224.32     10.09 o 
   6  -2   3       77.42       82.87      1.95 o 
   7  -2   3       37.41       34.60      2.33 o 
   8  -2   3       20.23       19.69      1.55 o 
   9  -2   3       32.48       33.95      1.94 o 
  10  -2   3        8.19        3.11      2.33 o 
 -10  -1   3        2.37        1.13      0.49 o 
  -9  -1   3        0.09       -0.03      0.32 o 
  -8  -1   3      199.71      199.92      1.94 o 
  -7  -1   3      236.23      228.16      2.21 o 
  -6  -1   3      125.28      124.55      1.20 o 
  -5  -1   3      386.66      398.59      3.16 o 
  -4  -1   3       95.46      119.54      1.23 o 
  -3  -1   3      333.22      375.69      2.94 o 
  -2  -1   3      769.80      773.66     11.41 o 
  -1  -1   3       92.99       81.46      0.83 o 
   0  -1   3     1863.75     1956.34     17.76 o 
   1  -1   3     6684.62     6650.42     39.15 o 
   2  -1   3      269.59      277.38      1.70 o 
   3  -1   3        3.10        3.92      0.12 o 
   4  -1   3      932.54     1013.44     13.72 o 
   5  -1   3       11.24       11.62      0.18 o 
   6  -1   3        0.19        0.19      0.13 o 
   7  -1   3      185.78      175.08      2.10 o 
   8  -1   3        2.48        1.56      0.34 o 
   9  -1   3       16.89       18.40      1.81 o 
  10  -1   3        0.21        1.04      2.07 o 
 -10   0   3        2.79        1.75      0.75 o 
  -9   0   3        8.75        8.50      0.73 o 
  -8   0   3       52.09       46.63      0.98 o 
  -7   0   3      241.26      228.44      1.91 o 
  -6   0   3      172.04      180.90      1.88 o 
  -5   0   3       17.27       20.83      0.53 o 
  -4   0   3      356.01      394.77      2.94 o 
  -3   0   3      667.27      700.38      4.01 o 
  -2   0   3     2012.69     2047.40     15.42 o 
  -1   0   3     2579.14     2830.18     21.56 o 
   0   0   3      235.89      218.84      1.24 o 
   1   0   3        0.35        0.22      0.15 o 
   2   0   3       67.10       71.81      0.49 o 
   3   0   3      172.29      190.25      0.97 o 
   4   0   3      187.90      173.62      1.00 o 
   5   0   3      112.06      119.49      1.05 o 
   6   0   3      113.86      111.13      1.09 o 
   7   0   3       14.86       12.03      0.62 o 
   8   0   3        4.76        4.50      0.68 o 
   9   0   3      191.30      180.93      4.02 o 
  10   0   3        0.17        0.26      1.81 o 
 -10   1   3       53.25       53.00      0.99 o 
  -9   1   3        0.20       -0.01      0.37 o 
  -8   1   3       15.38       15.72      0.53 o 
  -7   1   3      104.72      104.12      1.75 o 
  -6   1   3      273.90      290.43      3.19 o 
  -5   1   3       38.48       35.85      0.78 o 
  -4   1   3       60.34       61.48      0.83 o 
  -3   1   3      644.64      629.36      4.56 o 
  -2   1   3      577.09      538.50      3.87 o 
  -1   1   3     5193.04     5553.55     46.54 o 
   0   1   3      493.28      509.81      4.03 o 
   1   1   3       85.54       88.94      0.66 o 
   2   1   3        0.12        0.46      0.18 o 
   3   1   3     1601.19     1769.12      9.46 o 
   4   1   3       22.15       19.31      0.28 o 
   5   1   3       37.84       47.88      0.53 o 
   6   1   3      502.85      483.10      3.72 o 
   7   1   3        0.02        0.19      0.20 o 
   8   1   3      105.74      100.97      4.26 o 
   9   1   3        1.99        0.78      0.82 o 
 -10   2   3       10.35       10.48      0.95 o 
  -9   2   3       21.59       25.61      0.73 o 
  -8   2   3       74.87       70.08      1.19 o 
  -7   2   3      110.69      106.13      1.38 o 
  -6   2   3      131.80      140.48      1.22 o 
  -5   2   3      830.32      811.50     20.90 o 
  -4   2   3      929.33     1058.86      8.20 o 
  -3   2   3     1447.49     1518.51     15.71 o 
  -2   2   3     2190.18     2307.86     17.70 o 
  -1   2   3       12.14       12.38      0.46 o 
   0   2   3      624.71      584.67     14.21 o 
   1   2   3      858.77      825.05     11.73 o 
   2   2   3      165.67      170.01      1.14 o 
   3   2   3       35.94       32.83      0.73 o 
   4   2   3      189.47      215.20      1.32 o 
   5   2   3        0.71        2.58      0.38 o 
   6   2   3      423.49      425.53      3.29 o 
   7   2   3      127.20      124.89      1.40 o 
   8   2   3        9.61        8.66      2.42 o 
   9   2   3        0.44        0.00      0.91 o 
 -10   3   3        0.00       -0.34      0.36 o 
  -9   3   3       73.36       72.93      2.59 o 
  -8   3   3        1.12        1.70      0.50 o 
  -7   3   3        0.46        0.69      0.32 o 
  -6   3   3      490.62      486.76      4.06 o 
  -5   3   3      332.60      367.87      3.21 o 
  -4   3   3      719.73      725.84      5.53 o 
  -3   3   3       87.38       86.84      1.01 o 
  -2   3   3      101.62       90.14      1.12 o 
  -1   3   3      260.58      255.25      2.03 o 
   0   3   3      144.34      133.99      2.80 o 
   1   3   3      144.96      148.92      1.29 o 
   2   3   3        0.77        0.65      0.31 o 
   3   3   3      424.79      431.57      2.74 o 
   4   3   3       29.15       27.36      0.89 o 
   5   3   3        2.15        1.17      0.32 o 
   6   3   3      668.97      689.19      6.00 o 
   7   3   3      354.57      355.03      3.90 o 
   8   3   3        9.24        4.03      2.98 o 
   9   3   3       16.81       22.02      2.07 o 
 -10   4   3       11.88       11.96      0.84 o 
  -9   4   3       24.96       20.44      0.84 o 
  -8   4   3      204.02      218.43      2.13 o 
  -7   4   3       39.44       36.01      1.11 o 
  -6   4   3       22.06       20.78      0.78 o 
  -5   4   3      139.11      138.95      3.31 o 
  -4   4   3      284.47      260.83      2.41 o 
  -3   4   3      427.88      466.85      3.82 o 
  -2   4   3      218.25      229.94      5.47 o 
  -1   4   3       87.98       78.68      0.92 o 
   0   4   3        0.87        0.45      0.27 o 
   1   4   3      168.72      168.87      1.51 o 
   2   4   3        5.56        9.59      0.46 o 
   3   4   3        0.37        0.52      0.28 o 
   4   4   3      333.99      327.43      2.36 o 
   5   4   3      261.50      251.98      2.22 o 
   6   4   3       59.12       60.25      1.05 o 
   7   4   3       28.50       28.62      2.33 o 
   8   4   3       26.74       25.06      1.37 o 
 -10   5   3        7.01        4.21      3.63 o 
  -9   5   3        5.61        1.90      2.01 o 
  -8   5   3       27.51       24.85      0.66 o 
  -7   5   3      445.49      441.74      3.91 o 
  -6   5   3      126.77      108.10      1.56 o 
  -5   5   3        4.72        4.11      0.46 o 
  -4   5   3       11.91        9.98      0.55 o 
  -3   5   3       64.66       55.34      1.23 o 
  -2   5   3       65.17       86.15      1.05 o 
  -1   5   3      456.21      504.49      6.80 o 
   0   5   3        0.96        1.75      0.45 o 
   1   5   3      182.88      192.39      4.29 o 
   2   5   3        2.58        3.73      0.41 o 
   3   5   3       44.94       39.36      0.68 o 
   4   5   3       27.12       28.97      0.68 o 
   5   5   3      383.75      363.54      2.86 o 
   6   5   3       79.52       81.47      1.17 o 
   7   5   3       72.94       74.25      3.56 o 
   8   5   3      139.44      140.63      7.00 o 
 -10   6   3       11.92       14.77      0.86 o 
  -9   6   3       51.00       57.94      1.10 o 
  -8   6   3       21.63       18.36      1.14 o 
  -7   6   3        6.98        5.83      0.67 o 
  -6   6   3      130.76      127.57      1.56 o 
  -5   6   3       53.21       49.63      1.23 o 
  -4   6   3       81.98       80.53      1.36 o 
  -3   6   3       10.75       14.38      0.97 o 
  -2   6   3      310.98      323.28      3.06 o 
  -1   6   3       35.11       28.32      0.78 o 
   0   6   3      171.79      154.94      1.65 o 
   1   6   3      112.37      105.00      1.33 o 
   2   6   3      298.17      264.91      2.10 o 
   3   6   3      120.92      119.26      1.29 o 
   4   6   3      106.21      107.08      2.22 o 
   5   6   3       11.72       14.37      0.68 o 
   6   6   3        0.07        0.42      0.47 o 
   7   6   3       29.98       30.55      2.27 o 
 -10   7   3        5.18        2.36      1.25 o 
  -9   7   3       19.27       25.46      0.81 o 
  -8   7   3       52.15       64.79      1.49 o 
  -7   7   3       10.34        7.86      0.64 o 
  -6   7   3       54.38       51.36      2.14 o 
  -5   7   3       15.22       11.51      0.71 o 
  -4   7   3      106.90      100.96      1.38 o 
  -3   7   3        8.88       11.49      1.05 o 
  -2   7   3       89.06       91.49      1.46 o 
  -1   7   3      237.60      231.78      2.34 o 
   0   7   3      182.98      189.30      2.07 o 
   1   7   3      275.81      281.07      2.97 o 
   2   7   3       12.20       11.37      0.57 o 
   3   7   3        0.51       -0.10      0.34 o 
   4   7   3        6.34        3.50      0.65 o 
   5   7   3       40.01       42.30      1.11 o 
   6   7   3       26.48       26.23      0.92 o 
   7   7   3       30.82       23.50     12.57 o 
 -10   8   3       11.91       14.41      1.17 o 
  -9   8   3       17.70       19.16      0.87 o 
  -8   8   3        2.22        0.19      0.46 o 
  -7   8   3      138.44      135.05      1.79 o 
  -6   8   3       26.27       28.86      1.10 o 
  -5   8   3      200.54      185.18      4.16 o 
  -4   8   3        2.83        3.73      0.68 o 
  -3   8   3      133.90      139.38      1.79 o 
  -2   8   3        8.23        9.93      1.04 o 
  -1   8   3      302.39      280.59      6.25 o 
   0   8   3       51.43       51.03      1.14 o 
   1   8   3       49.65       50.69      1.32 o 
   2   8   3      361.91      342.26      6.38 o 
   3   8   3       38.44       39.87      0.97 o 
   4   8   3       25.55       27.13      0.98 o 
   5   8   3        0.24       -0.21      0.49 o 
   6   8   3        5.65        5.62      1.69 o 
 -10   9   3        0.36        0.83      0.64 o 
  -9   9   3        3.16        2.33      2.14 o 
  -8   9   3       29.81       26.68      0.96 o 
  -7   9   3        0.01        0.23      0.77 o 
  -6   9   3      133.90      129.24      1.79 o 
  -5   9   3      370.78      336.43      6.90 o 
  -4   9   3      416.79      384.98      3.87 o 
  -3   9   3       47.18       48.47      1.37 o 
  -2   9   3       28.76       25.08      1.01 o 
  -1   9   3       17.57       17.48      0.96 o 
   0   9   3      277.46      267.08      5.13 o 
   1   9   3        0.15       -0.07      0.50 o 
   2   9   3       19.58       19.00      0.94 o 
   3   9   3       91.62       94.53      1.44 o 
   4   9   3       53.11       63.97      1.31 o 
   5   9   3       29.26       32.67      1.41 o 
  -9  10   3       32.12       38.63      1.62 o 
  -8  10   3       39.67       45.91      3.43 o 
  -7  10   3        5.34        4.21      0.93 o 
  -6  10   3        3.44        4.22      0.97 o 
  -5  10   3        3.24        3.75      0.73 o 
  -4  10   3        0.37        1.17      0.68 o 
  -3  10   3        7.19        7.02      0.82 o 
  -2  10   3       27.86       26.87      1.14 o 
  -1  10   3      296.10      290.10      5.53 o 
   0  10   3        2.43        1.04      0.68 o 
   1  10   3       14.20       10.86      0.96 o 
   2  10   3        0.08        0.06      0.55 o 
   3  10   3       67.25       58.84      1.34 o 
   4  10   3        0.45        0.18      0.55 o 
  -9  11   3        2.18        1.38      1.04 o 
  -8  11   3       11.23       11.25      0.96 o 
  -7  11   3       17.50       21.81      1.09 o 
  -6  11   3       85.36       92.49      1.79 o 
  -5  11   3        0.92        1.11      0.68 o 
  -4  11   3       44.99       41.28      2.01 o 
  -3  11   3      317.06      329.45      5.92 o 
  -2  11   3      262.48      248.39      4.81 o 
  -1  11   3        9.81        8.08      0.96 o 
   0  11   3       19.12       23.03      1.88 o 
   1  11   3       27.34       28.83      1.58 o 
   2  11   3        6.85        9.67      0.98 o 
   3  11   3        4.61        3.08      1.41 o 
  -8  12   3       95.85       96.18      2.01 o 
  -7  12   3       13.56       14.38      1.09 o 
  -6  12   3       65.98       62.24      2.42 o 
  -5  12   3       41.48       43.77      1.67 o 
  -4  12   3       23.28       22.12      1.23 o 
  -3  12   3       59.17       69.52      1.98 o 
  -2  12   3       73.89       79.10      2.18 o 
  -1  12   3       43.62       34.62      2.20 o 
   0  12   3       15.77       16.01      1.23 o 
   1  12   3        0.71        2.34      0.96 o 
   2  12   3        0.41        0.68      0.72 o 
  -7  13   3        3.78        6.83      1.25 o 
  -6  13   3       24.26       28.50      1.68 o 
  -5  13   3        2.10        0.58      0.77 o 
  -4  13   3        8.30        7.73      1.81 o 
  -3  13   3       17.39       14.28      1.23 o 
  -2  13   3       21.99       18.99      1.33 o 
  -1  13   3       76.01       72.69      2.01 o 
   0  13   3      100.38      103.15      3.11 o 
  -5  14   3        1.78        1.39      0.96 o 
  -4  14   3        2.16       -0.07      0.91 o 
  -3  14   3        2.65        1.38      0.96 o 
  -2  14   3       58.34       59.16      2.20 o 
   1 -15   4        6.24        4.16      1.05 o 
   2 -15   4       13.58       11.00      1.94 o 
   3 -15   4        0.01        0.10      0.78 o 
   4 -15   4        8.94        0.00      0.59 o 
   5 -15   4        9.77        0.00      0.67 o 
  -1 -14   4        0.28        0.74      0.87 o 
   0 -14   4        6.48       12.50      1.45 o 
   1 -14   4       35.83       43.26      1.75 o 
   2 -14   4        1.81        1.51      0.77 o 
   3 -14   4       14.10       16.82      1.05 o 
   4 -14   4       11.88       10.77      6.74 o 
   5 -14   4        8.37        4.18      3.11 o 
   6 -14   4       29.80       28.30      1.05 o 
   7 -14   4        1.15        1.63      0.59 o 
  -2 -13   4       31.11       38.16      1.65 o 
  -1 -13   4       15.42       17.34      2.01 o 
   0 -13   4       46.67       45.97      1.62 o 
   1 -13   4       68.40       64.12      1.94 o 
   2 -13   4        7.85        9.10      0.96 o 
   3 -13   4        6.86        4.38      3.24 o 
   4 -13   4       71.01       80.16      1.81 o 
   5 -13   4        1.36        2.32      0.74 o 
   6 -13   4       12.56       10.94      1.14 o 
   7 -13   4        0.35       -0.35      0.46 o 
  -4 -12   4        2.78        3.97      1.14 o 
  -3 -12   4        2.46        3.40      1.05 o 
  -2 -12   4        0.25        0.13      0.78 o 
  -1 -12   4        0.91        1.81      0.96 o 
   0 -12   4       16.91       18.06      1.05 o 
   1 -12   4       12.67       14.65      1.05 o 
   2 -12   4       28.77       34.51      1.14 o 
   3 -12   4       23.42       19.81      0.87 o 
   4 -12   4        4.61        3.26      0.96 o 
   5 -12   4       85.33       84.29      1.33 o 
   6 -12   4      204.65      211.22      2.42 o 
   7 -12   4        3.14        2.79      0.50 o 
   8 -12   4        1.44        1.68      1.55 o 
   9 -12   4        4.40        6.09      1.94 o 
  -5 -11   4        1.75        2.07      1.42 o 
  -4 -11   4      104.86      113.02      2.85 o 
  -3 -11   4        2.39        1.68      0.65 o 
  -2 -11   4        0.13        1.23      0.73 o 
  -1 -11   4        3.85        6.08      0.87 o 
   0 -11   4        6.63        7.05      0.91 o 
   1 -11   4       19.90       24.61      0.96 o 
   2 -11   4     1164.35     1141.38      9.99 o 
   3 -11   4      151.27      147.52      2.03 o 
   4 -11   4      239.65      241.32      2.43 o 
   5 -11   4      262.96      257.18      2.43 o 
   6 -11   4      206.98      207.40      3.70 o 
   7 -11   4        3.70        3.98      0.97 o 
   8 -11   4      110.98      104.39      3.50 o 
   9 -11   4        1.87        3.76      1.81 o 
  -5 -10   4        1.26        2.38      1.08 o 
  -4 -10   4       98.90       97.40      1.97 o 
  -3 -10   4       20.30       19.14      0.86 o 
  -2 -10   4        0.25       -0.19      0.58 o 
  -1 -10   4        7.46        6.71      0.90 o 
   0 -10   4       24.48       26.46      0.96 o 
   1 -10   4      218.38      215.39      2.59 o 
   2 -10   4       33.10       30.53      0.87 o 
   3 -10   4      760.57      733.85     10.08 o 
   4 -10   4      162.78      164.50      1.70 o 
   5 -10   4        7.43        6.68      0.46 o 
   6 -10   4      146.80      140.53      2.40 o 
   7 -10   4       37.52       35.20      1.57 o 
   8 -10   4        8.26        9.85      1.81 o 
   9 -10   4        9.71       11.53      2.07 o 
  -6  -9   4        0.21       -0.55      0.55 o 
  -5  -9   4        0.01        0.43      0.53 o 
  -4  -9   4       72.72       65.20      2.14 o 
  -3  -9   4        4.56        2.65      0.60 o 
  -2  -9   4       33.12       35.03      1.29 o 
  -1  -9   4       27.55       25.00      1.08 o 
   0  -9   4      679.32      675.14      9.22 o 
   1  -9   4       26.70       21.84      0.73 o 
   2  -9   4       46.64       43.61      0.97 o 
   3  -9   4       17.92       19.26      0.72 o 
   4  -9   4      119.54      118.65      1.37 o 
   5  -9   4      359.93      368.14      3.03 o 
   6  -9   4      166.85      159.65      3.63 o 
   7  -9   4        0.39       -0.32      0.32 o 
   8  -9   4      243.98      248.98      6.49 o 
   9  -9   4       16.28       19.69      2.20 o 
  10  -9   4        0.95        0.39      1.42 o 
  -7  -8   4        3.51        3.89      1.30 o 
  -6  -8   4       13.48       13.00      0.84 o 
  -5  -8   4        6.72        5.04      1.10 o 
  -4  -8   4       97.44      100.52      2.46 o 
  -3  -8   4      780.19      745.61      6.87 o 
  -2  -8   4      168.88      171.25      3.05 o 
  -1  -8   4        2.37        1.42      0.46 o 
   0  -8   4        7.14        6.22      0.55 o 
   1  -8   4      353.02      358.87      3.17 o 
   2  -8   4      143.99      134.87      1.33 o 
   3  -8   4      103.37      118.52      1.30 o 
   4  -8   4        5.55        2.49      0.35 o 
   5  -8   4      264.88      270.03      2.15 o 
   6  -8   4      404.39      404.08      5.84 o 
   7  -8   4      154.47      151.15      1.41 o 
   8  -8   4        3.28        3.50      1.42 o 
   9  -8   4        3.12        3.76      1.55 o 
  10  -8   4       12.48       13.86      2.07 o 
  -7  -7   4       40.28       42.16      1.21 o 
  -6  -7   4       12.23       11.60      0.74 o 
  -5  -7   4      182.20      180.08      4.41 o 
  -4  -7   4      123.29      132.42      1.82 o 
  -3  -7   4      299.50      298.25      2.67 o 
  -2  -7   4      505.67      506.19      6.13 o 
  -1  -7   4      318.76      340.06      2.95 o 
   0  -7   4      362.63      368.42      5.08 o 
   1  -7   4        7.41        6.35      0.91 o 
   2  -7   4      146.56      149.42      1.46 o 
   3  -7   4      302.95      322.64      2.44 o 
   4  -7   4       22.00       19.18      0.52 o 
   5  -7   4      142.23      124.04      0.99 o 
   6  -7   4       33.39       35.38      0.60 o 
   7  -7   4       69.16       70.01      2.33 o 
   8  -7   4        4.78        5.44      1.42 o 
   9  -7   4       13.30       13.99      1.94 o 
  10  -7   4       23.42       29.15      2.33 o 
  -8  -6   4        0.64       -0.49      0.68 o 
  -7  -6   4       14.80       16.72      0.80 o 
  -6  -6   4        3.06        3.08      1.10 o 
  -5  -6   4      173.03      163.63      3.12 o 
  -4  -6   4      336.06      340.01      4.23 o 
  -3  -6   4      373.43      382.48      5.21 o 
  -2  -6   4       30.38       42.25      1.68 o 
  -1  -6   4       45.79       40.58      1.04 o 
   0  -6   4     1565.78     1730.21     13.50 o 
   1  -6   4       20.72       26.38      0.62 o 
   2  -6   4       92.37      107.84      0.92 o 
   3  -6   4      143.09      131.98      1.12 o 
   4  -6   4      326.66      316.68      1.91 o 
   5  -6   4      159.68      157.25      1.27 o 
   6  -6   4      206.32      203.31      3.51 o 
   7  -6   4      485.44      501.65      7.30 o 
   8  -6   4      868.33      876.21     12.56 o 
   9  -6   4      139.73      136.47      5.19 o 
  10  -6   4        0.36        0.26      1.17 o 
  -8  -5   4       31.35       26.18      1.55 o 
  -7  -5   4       85.93       90.17      2.12 o 
  -6  -5   4       37.47       33.59      0.81 o 
  -5  -5   4        7.56        7.52      0.45 o 
  -4  -5   4      134.58      134.12      1.27 o 
  -3  -5   4      198.86      197.70      1.82 o 
  -2  -5   4      148.57      156.91      2.08 o 
  -1  -5   4     1782.03     1905.97     21.08 o 
   0  -5   4       11.06        7.39      0.52 o 
   1  -5   4        0.00        0.00      0.39 o 
   2  -5   4      383.17      404.82      3.92 o 
   3  -5   4       52.56       54.59      0.57 o 
   4  -5   4        0.34        1.17      0.13 o 
   5  -5   4       32.77       33.18      1.30 o 
   6  -5   4       86.92       79.76      2.08 o 
   7  -5   4        7.96        8.68      1.30 o 
   8  -5   4      112.37      117.12      2.98 o 
   9  -5   4      179.69      178.45      4.15 o 
  10  -5   4       23.23       22.41      2.20 o 
  -9  -4   4       22.79       21.25      1.12 o 
  -8  -4   4        3.23        2.88      2.66 o 
  -7  -4   4      154.93      151.01      2.21 o 
  -6  -4   4        7.69        8.34      0.87 o 
  -5  -4   4      263.10      265.08      2.20 o 
  -4  -4   4       60.17       64.27      0.74 o 
  -3  -4   4        9.84       11.32      0.58 o 
  -2  -4   4       48.91       42.11      0.45 o 
  -1  -4   4      371.14      357.24      3.79 o 
   0  -4   4       94.97      107.26      1.30 o 
   1  -4   4      148.45      155.39      1.82 o 
   2  -4   4      294.67      321.46      2.80 o 
   3  -4   4       91.41       88.62      4.02 o 
   4  -4   4       44.83       56.53      1.30 o 
   5  -4   4       88.50       95.87      1.95 o 
   6  -4   4       80.10       86.24      2.07 o 
   7  -4   4      159.22      153.82      3.12 o 
   8  -4   4        0.57        0.65      1.04 o 
   9  -4   4       35.85       36.93      2.20 o 
  10  -4   4        3.21        1.81      1.42 o 
  -9  -3   4        0.24       -0.37      0.59 o 
  -8  -3   4        0.33        0.86      0.59 o 
  -7  -3   4      128.89      122.49      1.77 o 
  -6  -3   4        3.35        2.52      0.53 o 
  -5  -3   4      138.45      130.51      2.34 o 
  -4  -3   4      113.51      113.41      0.87 o 
  -3  -3   4      504.65      531.38      3.65 o 
  -2  -3   4        9.66       14.12      0.23 o 
   0  -3   4      259.30      246.41      2.35 o 
   1  -3   4      114.96      119.06      0.74 o 
   2  -3   4      711.65      730.35      4.04 o 
   3  -3   4      347.65      362.06      1.85 o 
   4  -3   4      123.58      125.82      1.95 o 
   5  -3   4        3.49        3.37      0.78 o 
   6  -3   4       89.44       91.18      2.08 o 
   7  -3   4        8.43        8.55      1.17 o 
   8  -3   4       73.87       72.99      2.33 o 
   9  -3   4       26.86       22.42      1.94 o 
  10  -3   4       10.88        9.20      1.81 o 
  -9  -2   4      173.26      180.28      2.69 o 
  -8  -2   4       36.40       42.41      0.85 o 
  -7  -2   4        0.02        0.32      0.32 o 
  -6  -2   4      137.72      120.76      1.54 o 
  -5  -2   4       52.57       51.33      0.59 o 
  -4  -2   4       62.83       63.01      1.43 o 
  -3  -2   4       16.10       14.64      0.78 o 
  -2  -2   4      144.16      137.94      1.82 o 
  -1  -2   4       75.45       69.29      0.47 o 
   0  -2   4     2392.65     2564.00     24.43 o 
   1  -2   4     1572.08     1661.02      9.80 o 
   2  -2   4      254.90      242.97      1.42 o 
   3  -2   4      270.23      281.60      2.11 o 
   4  -2   4     1197.93     1261.40     10.39 o 
   5  -2   4       35.61       38.04      0.92 o 
   6  -2   4       32.70       30.97      1.30 o 
   7  -2   4      214.25      198.60      3.64 o 
   8  -2   4       26.11       22.29      1.68 o 
   9  -2   4        1.73        1.55      1.30 o 
  10  -2   4        1.68        2.98      1.55 o 
 -10  -1   4      101.83      107.32      2.21 o 
  -9  -1   4       35.77       36.61      0.87 o 
  -8  -1   4       30.87       31.88      0.73 o 
  -7  -1   4        4.52        4.05      0.56 o 
  -6  -1   4       66.76       59.58      0.95 o 
  -5  -1   4        3.42        6.49      0.35 o 
  -4  -1   4      467.80      520.34      5.69 o 
  -3  -1   4      366.40      406.06      3.59 o 
  -2  -1   4        1.07        0.93      0.39 o 
  -1  -1   4      141.55      115.90      0.76 o 
   0  -1   4     1167.49     1209.50      5.92 o 
   1  -1   4     4670.89     4926.09     67.48 o 
   2  -1   4     1900.84     2045.88     16.14 o 
   3  -1   4      479.15      484.43      2.61 o 
   4  -1   4        4.77        5.50      0.15 o 
   5  -1   4       23.58       25.09      0.53 o 
   6  -1   4       83.08       83.84      2.06 o 
   7  -1   4      208.87      225.21      2.80 o 
   8  -1   4      309.54      296.90      3.68 o 
   9  -1   4        0.01        1.55      1.30 o 
  10  -1   4        0.11       -0.52      1.30 o 
 -10   0   4       90.71       93.33      1.36 o 
  -9   0   4      116.12      118.71      1.63 o 
  -8   0   4       96.53      114.13      1.26 o 
  -7   0   4       60.87       49.74      1.56 o 
  -6   0   4       48.43       37.81      0.74 o 
  -5   0   4      346.09      370.71      3.08 o 
  -4   0   4        1.23        2.72      0.30 o 
  -3   0   4      673.42      664.88      5.02 o 
  -2   0   4      403.20      415.91      3.32 o 
  -1   0   4      517.98      517.46      3.73 o 
   0   0   4       51.74       45.97      0.42 o 
   1   0   4        8.26        9.33      0.23 o 
   2   0   4     1209.11     1304.91      9.71 o 
   3   0   4       68.56       79.10      0.57 o 
   4   0   4      432.46      465.03      2.40 o 
   5   0   4        0.23        0.21      0.11 o 
   6   0   4       62.91       62.33      0.97 o 
   7   0   4       27.19       22.38      0.71 o 
   8   0   4       24.84       25.83      1.29 o 
   9   0   4      103.94      110.61      3.37 o 
 -10   1   4       86.76       83.25      1.24 o 
  -9   1   4        2.29        2.24      0.47 o 
  -8   1   4       61.76       62.03      1.81 o 
  -7   1   4        8.72        5.11      0.53 o 
  -6   1   4       22.25       20.01      1.55 o 
  -5   1   4       55.34       52.13      0.82 o 
  -4   1   4      404.37      425.05      3.72 o 
  -3   1   4       56.62       47.49      0.78 o 
  -2   1   4     2371.26     2576.70     20.32 o 
  -1   1   4      935.87      974.99      7.06 o 
   0   1   4      263.86      275.46      2.03 o 
   1   1   4      293.79      297.73      1.76 o 
   2   1   4       22.22       25.87      0.36 o 
   3   1   4       95.50       86.72      0.61 o 
   4   1   4      109.76      124.16      0.90 o 
   5   1   4        4.27        2.15      0.21 o 
   6   1   4      108.26      109.59      1.10 o 
   7   1   4      276.33      278.24      5.91 o 
   8   1   4        7.20        7.76      0.35 o 
   9   1   4       35.68       36.97      1.60 o 
 -10   2   4        1.05        0.58      0.60 o 
  -9   2   4       97.42       93.28      1.95 o 
  -8   2   4        1.67        3.15      0.67 o 
  -7   2   4      100.19       93.37      1.33 o 
  -6   2   4        8.93       11.66      0.55 o 
  -5   2   4        5.53        6.11      0.55 o 
  -4   2   4     3165.97     3574.30     30.32 o 
  -3   2   4      216.84      202.63      3.84 o 
  -2   2   4     1697.10     1752.09     13.47 o 
  -1   2   4      724.99      750.28      5.75 o 
   0   2   4      139.62      143.82      1.43 o 
   1   2   4      120.38      122.16      1.98 o 
   2   2   4      787.33      832.75      5.01 o 
   3   2   4      145.56      137.83      1.02 o 
   4   2   4      119.86      104.96      0.87 o 
   5   2   4       39.04       46.36      0.63 o 
   6   2   4       14.96       16.36      0.49 o 
   7   2   4       31.77       33.64      2.46 o 
   8   2   4        4.51        4.16      0.91 o 
   9   2   4        0.13        0.13      1.17 o 
 -10   3   4       84.94       88.88      1.60 o 
  -9   3   4       28.19       31.36      1.01 o 
  -8   3   4      351.32      346.01     12.75 o 
  -7   3   4       48.31       45.19      1.15 o 
  -6   3   4      907.15      936.67      7.84 o 
  -5   3   4      884.64      916.88      7.44 o 
  -4   3   4     1274.92     1269.34     10.31 o 
  -3   3   4      861.55      900.68      9.96 o 
  -2   3   4        7.75        7.91      0.46 o 
  -1   3   4       64.14       59.94      0.83 o 
   0   3   4      150.10      146.78      1.50 o 
   1   3   4      529.94      537.42      3.33 o 
   2   3   4      102.90       85.12      1.26 o 
   3   3   4        1.82        3.99      0.38 o 
   4   3   4      501.80      484.23      3.34 o 
   5   3   4       33.24       32.99      0.69 o 
   6   3   4      108.66      103.02      1.22 o 
   7   3   4        0.00       -0.30      0.46 o 
   8   3   4        7.80        5.24      3.11 o 
 -10   4   4        0.31        0.25      0.50 o 
  -9   4   4       23.64       26.60      1.12 o 
  -8   4   4       10.60        9.70      0.66 o 
  -7   4   4       39.45       39.34      1.01 o 
  -6   4   4      276.12      273.18      3.22 o 
  -5   4   4      249.04      248.93      2.39 o 
  -4   4   4       13.92       24.96      0.73 o 
  -3   4   4       60.14       61.17      1.10 o 
  -2   4   4       85.56       88.48      1.25 o 
  -1   4   4      155.99      165.63      2.73 o 
   0   4   4      279.34      281.24      2.50 o 
   1   4   4      222.09      243.16      2.60 o 
   2   4   4      183.32      198.73      1.60 o 
   3   4   4       26.89       29.40      0.60 o 
   4   4   4      136.06      138.60      1.74 o 
   5   4   4        1.18        0.57      0.34 o 
   6   4   4       61.50       60.31      1.04 o 
   7   4   4       16.53       14.63      1.23 o 
   8   4   4       73.20       86.06      5.25 o 
 -10   5   4       17.84       23.08      1.03 o 
  -9   5   4       59.92       59.48      1.22 o 
  -8   5   4       26.07       24.33      0.83 o 
  -7   5   4       50.76       58.40      1.14 o 
  -6   5   4       24.12       22.07      0.91 o 
  -5   5   4       42.47       40.39      0.92 o 
  -4   5   4       42.61       51.97      0.96 o 
  -3   5   4      182.71      203.70      2.47 o 
  -2   5   4      592.09      643.42      8.06 o 
  -1   5   4       59.99       66.54      1.01 o 
   0   5   4       10.43       11.68      0.97 o 
   1   5   4       37.52       35.18      0.78 o 
   2   5   4        1.54        1.03      0.34 o 
   3   5   4      301.10      287.17      2.37 o 
   4   5   4       46.96       46.45      0.94 o 
   5   5   4        1.08        3.56      0.87 o 
   6   5   4        1.45        0.96      0.50 o 
   7   5   4        0.47        1.08      0.46 o 
 -10   6   4        0.22        0.33      0.72 o 
  -9   6   4       16.71       15.37      0.71 o 
  -8   6   4       33.07       33.83      1.01 o 
  -7   6   4      195.93      179.37      2.37 o 
  -6   6   4      197.50      201.66      2.25 o 
  -5   6   4        1.84        2.10      0.55 o 
  -4   6   4        0.08        0.06      0.37 o 
  -3   6   4       51.46       49.85      1.01 o 
  -2   6   4      233.95      252.57      2.44 o 
  -1   6   4      152.33      163.26      2.03 o 
   0   6   4      338.95      337.25      3.28 o 
   1   6   4      567.76      560.84      4.76 o 
   2   6   4      120.35      115.94      1.27 o 
   3   6   4      647.45      633.40      4.64 o 
   4   6   4      301.35      293.01      3.47 o 
   5   6   4        0.16       -0.13      0.40 o 
   6   6   4       11.72        8.12      1.48 o 
   7   6   4       45.40       48.17      1.78 o 
 -10   7   4       19.78       21.20      0.85 o 
  -9   7   4        5.02        4.29      0.86 o 
  -8   7   4       28.56       32.74      1.27 o 
  -7   7   4        2.93        1.57      0.67 o 
  -6   7   4        1.72        0.91      0.55 o 
  -5   7   4        0.00       -0.29      0.55 o 
  -4   7   4      158.47      175.38      2.06 o 
  -3   7   4      307.18      317.35      3.04 o 
  -2   7   4      115.74      121.83      1.60 o 
  -1   7   4      158.50      149.33      1.84 o 
   0   7   4        2.45        3.67      0.59 o 
   1   7   4       47.91       38.40      1.88 o 
   2   7   4        5.70        3.60      0.55 o 
   3   7   4      110.07      100.63      1.53 o 
   4   7   4       16.38       20.14      0.80 o 
   5   7   4       36.81       34.66      0.96 o 
   6   7   4       42.04       45.74      1.50 o 
 -10   8   4        0.49        0.12      0.48 o 
  -9   8   4       14.00       14.58      0.87 o 
  -8   8   4       65.58       64.73      1.42 o 
  -7   8   4        0.00        0.73      0.67 o 
  -6   8   4      100.16       96.17      1.60 o 
  -5   8   4       64.52       65.48      1.61 o 
  -4   8   4      562.52      555.68      5.17 o 
  -3   8   4        0.26       -0.06      0.46 o 
  -2   8   4       53.61       53.33      1.23 o 
  -1   8   4      160.06      149.06      1.97 o 
   0   8   4      809.53      752.18     16.56 o 
   1   8   4        4.91        3.02      0.68 o 
   2   8   4       89.96       92.14      1.47 o 
   3   8   4       11.84       15.32      1.21 o 
   4   8   4        0.09        0.67      0.51 o 
   5   8   4       20.18       21.00      1.06 o 
   6   8   4        8.66        6.70      4.47 o 
 -10   9   4        0.90        0.13      0.78 o 
  -9   9   4       23.66       24.06      1.09 o 
  -8   9   4       26.98       27.89      1.36 o 
  -7   9   4        8.97        7.00      0.84 o 
  -6   9   4      143.35      144.36      4.48 o 
  -5   9   4       20.11       15.12      0.97 o 
  -4   9   4      569.01      538.23      5.48 o 
  -3   9   4       57.76       62.46      1.42 o 
  -2   9   4        0.00       -0.39      0.55 o 
  -1   9   4       42.95       40.00      1.81 o 
   0   9   4      270.48      237.60      5.07 o 
   1   9   4        7.57        5.87      0.77 o 
   2   9   4       62.39       57.51      1.19 o 
   3   9   4       22.76       23.57      0.98 o 
   4   9   4       38.93       40.99      1.26 o 
   5   9   4       13.19       13.01      3.56 o 
  -9  10   4        3.12        1.95      1.94 o 
  -8  10   4        0.03        0.52      0.64 o 
  -7  10   4       10.30       11.32      0.96 o 
  -6  10   4       11.32       14.35      0.96 o 
  -5  10   4       38.55       36.95      1.45 o 
  -4  10   4      135.84      119.11      3.50 o 
  -3  10   4       89.75       84.60      1.69 o 
  -2  10   4        0.67        0.16      0.76 o 
  -1  10   4      104.79       95.61      2.18 o 
   0  10   4       34.42       35.76      1.62 o 
   1  10   4       50.97       49.78      1.70 o 
   2  10   4       38.14       42.24      1.52 o 
   3  10   4       14.94       15.12      0.97 o 
   4  10   4        0.16        0.53      0.73 o 
  -8  11   4        0.95        0.65      0.68 o 
  -7  11   4        0.04        0.84      0.73 o 
  -6  11   4        0.57        3.16      0.87 o 
  -5  11   4       39.87       33.46      1.58 o 
  -4  11   4       33.76       37.72      1.37 o 
  -3  11   4        8.80        7.69      1.17 o 
  -2  11   4       11.72       16.20      1.35 o 
  -1  11   4      106.34       95.24      2.46 o 
   0  11   4      125.83      118.24      4.28 o 
   1  11   4        4.78        7.44      1.05 o 
   2  11   4       13.65       15.05      0.99 o 
   3  11   4       63.97       70.25      2.17 o 
  -8  12   4       12.85       17.81      6.87 o 
  -7  12   4       65.43       66.28      1.83 o 
  -6  12   4       13.80       18.50      1.62 o 
  -5  12   4        0.21        0.99      0.77 o 
  -4  12   4       33.50       30.93      1.81 o 
  -3  12   4       44.33       40.86      1.82 o 
  -2  12   4       46.32       57.37      2.06 o 
  -1  12   4        0.19        0.84      0.82 o 
   0  12   4       14.95       13.57      1.47 o 
   1  12   4        7.80        8.43      1.46 o 
  -6  13   4        4.24        4.00      1.10 o 
  -5  13   4        6.66        7.03      1.18 o 
  -4  13   4       29.32       27.90      1.46 o 
  -3  13   4       73.58       84.23      4.02 o 
  -2  13   4       55.53       61.08      2.07 o 
  -1  13   4        0.19        1.42      1.17 o 
   0  13   4       25.93       26.72      1.60 o 
   1 -15   5        1.55        1.55      1.42 o 
   2 -15   5        2.67        0.84      0.97 o 
   3 -15   5       20.91       22.11      1.23 o 
   4 -15   5        1.75        0.06      0.55 o 
   5 -15   5        0.89        0.06      0.55 o 
  -1 -14   5        5.14        8.68      2.85 o 
   0 -14   5       75.15       82.87      2.33 o 
   1 -14   5        0.82        0.41      0.86 o 
   2 -14   5       78.28       75.22      1.74 o 
   3 -14   5        3.10        0.05      0.67 o 
   4 -14   5        0.00        0.05      0.57 o 
   5 -14   5       58.68       65.52      1.42 o 
   6 -14   5       27.19       30.54      1.23 o 
   7 -14   5       54.22       59.46      1.23 o 
  -2 -13   5        0.77       -0.26      1.17 o 
  -1 -13   5        0.02       -0.51      0.77 o 
   0 -13   5       22.17       27.12      2.53 o 
   1 -13   5       24.22       19.38      1.14 o 
   2 -13   5       68.47       76.11      4.21 o 
   3 -13   5       77.56       74.57      1.51 o 
   4 -13   5       50.54       48.49      1.14 o 
   5 -13   5       29.20       34.12      1.20 o 
   6 -13   5       11.20       11.34      0.68 o 
   7 -13   5        0.14        0.26      0.50 o 
  -3 -12   5        5.49        4.66      0.78 o 
  -2 -12   5      117.82      128.27      3.37 o 
  -1 -12   5       13.37        9.76      1.01 o 
   0 -12   5        9.64        8.57      1.10 o 
   1 -12   5       11.77       10.90      0.92 o 
   2 -12   5        8.53        5.50      0.77 o 
   3 -12   5        5.73        5.19      0.78 o 
   4 -12   5      126.31      127.75      1.70 o 
   5 -12   5       36.41       37.74      0.96 o 
   6 -12   5       74.93       74.05      1.14 o 
   7 -12   5       14.00       10.77      1.10 o 
   8 -12   5       13.88       14.77      3.37 o 
  -4 -11   5        1.05        1.01      0.57 o 
  -3 -11   5       77.80       87.00      1.88 o 
  -2 -11   5        9.73       10.49      1.43 o 
  -1 -11   5      162.65      163.62      5.26 o 
   0 -11   5        2.20        1.81      0.64 o 
   1 -11   5        4.85        4.46      0.68 o 
   2 -11   5       16.38       21.15      1.04 o 
   3 -11   5      147.53      137.09      2.60 o 
   4 -11   5       10.06       11.88      0.64 o 
   5 -11   5        7.79        7.53      0.55 o 
   6 -11   5       39.23       36.88      0.77 o 
   7 -11   5        2.63        2.70      0.40 o 
   8 -11   5      228.61      227.08      5.19 o 
   9 -11   5       49.11       47.17      2.98 o 
  -5 -10   5        6.93        6.61      1.42 o 
  -4 -10   5       44.69       38.34      1.08 o 
  -3 -10   5       23.32       19.64      1.23 o 
  -2 -10   5      241.72      234.21      5.20 o 
  -1 -10   5       51.24       55.62      1.28 o 
   0 -10   5        1.96        2.50      0.59 o 
   1 -10   5      430.35      403.88      4.62 o 
   2 -10   5      211.74      203.10      2.11 o 
   3 -10   5       43.62       47.30      1.08 o 
   4 -10   5      308.72      297.58      2.62 o 
   5 -10   5       48.54       45.69      1.49 o 
   6 -10   5       50.35       53.37      0.73 o 
   7 -10   5      240.71      227.72      2.50 o 
   8 -10   5       76.19       71.56      4.41 o 
   9 -10   5       19.01       20.73      3.63 o 
  -6  -9   5       12.37       10.23      1.55 o 
  -5  -9   5        4.29        6.02      2.20 o 
  -4  -9   5        3.88        2.64      0.71 o 
  -3  -9   5      199.54      202.82      3.57 o 
  -2  -9   5      404.98      418.06      5.86 o 
  -1  -9   5      169.43      156.18      2.86 o 
   0  -9   5       75.00       84.33      1.33 o 
   1  -9   5      495.05      500.22      4.29 o 
   2  -9   5       44.58       38.56      0.78 o 
   3  -9   5       40.51       43.84      0.77 o 
   4  -9   5      126.24      121.60      1.24 o 
   5  -9   5      681.73      651.90      8.43 o 
   6  -9   5      356.59      365.82      3.43 o 
   7  -9   5       11.57       12.16      0.97 o 
   8  -9   5       51.74       51.97      2.59 o 
   9  -9   5       84.44       91.01      3.37 o 
  10  -9   5       33.17       31.10      2.59 o 
  -7  -8   5        1.34        1.45      0.90 o 
  -6  -8   5       16.19        9.02      5.64 o 
  -5  -8   5       74.20       73.43      1.22 o 
  -4  -8   5        1.01        0.65      0.65 o 
  -3  -8   5      330.13      319.91      3.97 o 
  -2  -8   5       90.77       84.69      1.95 o 
  -1  -8   5        0.61        1.68      0.65 o 
   0  -8   5      134.94      119.54      1.42 o 
   1  -8   5      122.73      122.94      2.08 o 
   2  -8   5        3.36        1.69      0.37 o 
   3  -8   5       31.36       37.72      0.64 o 
   4  -8   5      380.92      382.24      2.90 o 
   5  -8   5       67.98       64.46      1.49 o 
   6  -8   5       33.84       30.38      0.50 o 
   7  -8   5        0.17        0.39      1.04 o 
   8  -8   5      324.61      326.94      6.11 o 
   9  -8   5      240.91      247.12      5.32 o 
  10  -8   5        0.05        0.39      2.20 o 
  -7  -7   5        0.22       -0.34      0.72 o 
  -6  -7   5       32.94       30.55      0.80 o 
  -5  -7   5      253.86      264.51      2.55 o 
  -4  -7   5      453.20      436.84      8.14 o 
  -3  -7   5       49.75       51.59      1.49 o 
  -2  -7   5       82.40       83.91      1.82 o 
  -1  -7   5       17.12       14.25      0.91 o 
   0  -7   5      173.21      161.48      2.21 o 
   1  -7   5      202.46      203.95      2.47 o 
   2  -7   5        9.10       13.40      0.40 o 
   3  -7   5        0.01        0.26      0.52 o 
   4  -7   5       69.87       71.26      0.88 o 
   5  -7   5      133.22      135.02      1.25 o 
   6  -7   5        0.30        0.78      0.91 o 
   7  -7   5        1.79        1.17      1.04 o 
   8  -7   5       18.26       20.60      2.98 o 
   9  -7   5       41.38       38.75      2.59 o 
  10  -7   5        2.72        4.02      1.68 o 
  -8  -6   5        0.17        0.22      0.80 o 
  -7  -6   5       63.55       63.11      1.94 o 
  -6  -6   5      222.54      225.85      2.79 o 
  -5  -6   5      418.68      430.42      3.87 o 
  -4  -6   5      520.72      520.25      4.11 o 
  -3  -6   5       34.54       33.58      0.65 o 
  -2  -6   5       96.03      101.19      2.34 o 
  -1  -6   5       29.97       25.53      1.30 o 
   0  -6   5       65.89       64.98      1.17 o 
   1  -6   5        8.91        5.44      0.78 o 
   2  -6   5       24.30       26.05      0.65 o 
   3  -6   5      298.63      329.71      2.65 o 
   4  -6   5       35.83       33.18      0.47 o 
   5  -6   5       14.76       16.96      0.46 o 
   6  -6   5      555.08      557.13      7.57 o 
   7  -6   5      147.75      149.37      3.37 o 
   8  -6   5        6.06        6.87      1.55 o 
   9  -6   5       29.96       31.23      2.20 o 
  10  -6   5       23.32       24.49      2.33 o 
  -8  -5   5       68.93       74.98      1.77 o 
  -7  -5   5       37.97       34.44      1.68 o 
  -6  -5   5       67.58       70.82      1.68 o 
  -5  -5   5        3.26        3.37      0.33 o 
  -4  -5   5       52.79       60.77      0.68 o 
  -3  -5   5        0.09        0.35      0.23 o 
  -2  -5   5       90.75       75.90      1.43 o 
  -1  -5   5      743.64      791.14      8.54 o 
   0  -5   5      192.08      188.18      2.21 o 
   1  -5   5     1659.36     1842.46     19.69 o 
   2  -5   5      194.77      188.29      2.60 o 
   3  -5   5      790.61      859.20      6.21 o 
   4  -5   5       44.15       60.18      0.54 o 
   5  -5   5       25.08       29.29      1.30 o 
   6  -5   5      320.61      330.47      4.94 o 
   7  -5   5      373.18      353.85      6.77 o 
   8  -5   5       95.26      104.39      2.98 o 
   9  -5   5      184.72      196.24      4.54 o 
  10  -5   5       11.17       10.88      1.94 o 
  -9  -4   5        4.36        0.80      1.36 o 
  -8  -4   5      141.04      148.20      2.72 o 
  -7  -4   5        0.45        0.35      0.53 o 
  -6  -4   5        0.08       -0.20      0.62 o 
  -5  -4   5      301.01      296.27     15.28 o 
  -4  -4   5      211.79      196.09      1.96 o 
  -3  -4   5       82.62      101.66      0.97 o 
  -2  -4   5      201.14      230.61      1.44 o 
  -1  -4   5       95.83       98.39      1.43 o 
   0  -4   5        5.63       10.91      0.65 o 
   1  -4   5     1448.10     1569.72     30.37 o 
   2  -4   5      815.77      912.44      5.89 o 
   3  -4   5      788.88      821.91      4.58 o 
   4  -4   5      173.35      190.74      1.59 o 
   5  -4   5       41.11       53.14      1.56 o 
   6  -4   5       70.79       70.54      2.07 o 
   7  -4   5       66.49       70.66      3.24 o 
   8  -4   5       38.47       31.75      1.94 o 
   9  -4   5        3.78        4.53      1.55 o 
  10  -4   5       25.50       28.50      3.76 o 
  -9  -3   5        2.05        0.39      0.62 o 
  -8  -3   5       37.61       36.65      1.21 o 
  -7  -3   5       34.58       34.37      1.23 o 
  -6  -3   5       21.23       26.15      0.97 o 
  -5  -3   5      582.28      613.65      9.67 o 
  -4  -3   5      103.28      101.99      2.01 o 
  -3  -3   5      122.24      120.87      2.08 o 
  -2  -3   5      212.28      191.92      3.12 o 
  -1  -3   5      139.15      150.23      1.75 o 
   0  -3   5      166.17      189.92      1.41 o 
   1  -3   5     1423.06     1496.15     13.07 o 
   2  -3   5        3.00        2.48      0.22 o 
   3  -3   5      264.20      298.37      1.52 o 
   4  -3   5      363.21      346.85      5.74 o 
   5  -3   5      114.52      106.41      2.85 o 
   6  -3   5       97.37       98.97      2.33 o 
   7  -3   5       80.74       87.39      2.46 o 
   8  -3   5       18.65       18.14      1.68 o 
   9  -3   5      160.62      175.42      4.15 o 
  10  -3   5       17.22       17.23      3.37 o 
  -9  -2   5        0.67        0.48      0.62 o 
  -8  -2   5        1.75        1.69      0.40 o 
  -7  -2   5       59.27       56.60      0.82 o 
  -6  -2   5        0.46        0.05      0.22 o 
  -5  -2   5        2.35        1.65      0.25 o 
  -4  -2   5      205.85      203.96      2.99 o 
  -3  -2   5       37.77       38.24      1.17 o 
  -2  -2   5        7.42        8.55      0.65 o 
  -1  -2   5      137.23      141.56      1.95 o 
   0  -2   5      474.50      477.33      2.36 o 
   1  -2   5     1368.45     1427.15      7.31 o 
   2  -2   5     1563.48     1685.26     12.61 o 
   3  -2   5       24.80       30.35      0.45 o 
   4  -2   5      605.92      639.20      5.59 o 
   5  -2   5       10.50        9.59      0.64 o 
   6  -2   5      253.56      250.68      2.85 o 
   7  -2   5       62.10       59.46      1.47 o 
   8  -2   5      129.71      122.46      3.24 o 
   9  -2   5        2.64        3.11      1.42 o 
  10  -2   5       13.44       16.45      2.20 o 
 -10  -1   5       18.24       21.92      1.26 o 
  -9  -1   5        0.94        1.01      0.46 o 
  -8  -1   5        4.10        4.79      0.59 o 
  -7  -1   5        6.64        8.06      0.60 o 
  -6  -1   5      346.77      357.06     21.35 o 
  -5  -1   5        9.53        8.83      0.52 o 
  -4  -1   5     1412.68     1471.87     20.25 o 
  -3  -1   5      107.17      101.05      0.80 o 
  -2  -1   5     1998.13     2069.90     16.30 o 
  -1  -1   5      124.05      106.76      0.79 o 
   0  -1   5     1575.16     1706.99      8.87 o 
   1  -1   5     1660.11     1797.31      9.43 o 
   2  -1   5       18.30       26.69      0.30 o 
   3  -1   5       60.79       68.43      0.50 o 
   4  -1   5        3.92        3.60      0.14 o 
   5  -1   5        0.97        0.90      0.31 o 
   6  -1   5      261.46      250.34      3.15 o 
   7  -1   5        4.07        3.11      0.82 o 
   8  -1   5       67.41       80.90      1.92 o 
   9  -1   5        0.75        1.42      1.30 o 
 -10   0   5      167.44      168.85      3.84 o 
  -9   0   5       28.29       30.42      0.83 o 
  -8   0   5      148.08      144.46      1.81 o 
  -7   0   5      118.20      112.55      1.43 o 
  -6   0   5      172.25      166.97      4.41 o 
  -5   0   5       35.76       38.84      0.58 o 
  -4   0   5      132.67      143.69      1.70 o 
  -3   0   5      562.63      579.33      4.54 o 
  -2   0   5      121.77      134.08      1.38 o 
  -1   0   5     1027.87     1069.17      6.35 o 
   0   0   5      783.27      826.31      4.88 o 
   1   0   5       99.33      105.21      0.68 o 
   2   0   5     2752.09     3070.91     18.18 o 
   3   0   5       43.19       46.05      0.56 o 
   4   0   5        0.43        0.74      0.20 o 
   5   0   5      230.60      253.09      1.50 o 
   6   0   5       11.99       11.40      0.45 o 
   7   0   5       30.85       31.12      0.80 o 
   8   0   5       65.00       65.96      2.72 o 
   9   0   5        4.70        6.21      1.14 o 
 -10   1   5       34.31       35.71      1.02 o 
  -9   1   5        0.28        0.43      0.45 o 
  -8   1   5       15.29       12.43      1.49 o 
  -7   1   5        1.48        0.43      0.35 o 
  -6   1   5      366.22      369.83      3.19 o 
  -5   1   5       77.22       79.83      1.19 o 
  -4   1   5      431.54      468.63      3.97 o 
  -3   1   5        5.58        6.04      0.46 o 
  -2   1   5      346.06      353.71      3.53 o 
  -1   1   5      227.16      214.71      1.84 o 
   0   1   5       27.89       29.50      0.42 o 
   1   1   5       13.43       14.71      0.38 o 
   2   1   5        2.69        3.22      0.30 o 
   3   1   5        0.20        0.50      0.26 o 
   4   1   5      108.66      106.91      0.88 o 
   5   1   5       53.13       54.60      0.64 o 
   6   1   5      486.41      511.30      4.01 o 
   7   1   5      650.18      627.02     14.61 o 
   8   1   5        3.99        1.75      1.30 o 
   9   1   5       13.65        9.33      1.81 o 
 -10   2   5        0.83        0.31      0.46 o 
  -9   2   5        8.93       12.85      0.81 o 
  -8   2   5      177.16      191.56      2.73 o 
  -7   2   5       34.16       35.90      1.03 o 
  -6   2   5        0.00        0.17      0.32 o 
  -5   2   5       29.08       22.42      0.84 o 
  -4   2   5      433.31      418.32      3.60 o 
  -3   2   5     3462.29     3835.81     32.89 o 
  -2   2   5       20.93       18.30      0.65 o 
  -1   2   5       21.87       19.07      0.65 o 
   0   2   5      943.04      970.87      7.30 o 
   1   2   5      326.88      346.26      3.05 o 
   2   2   5        6.57        7.98      0.35 o 
   3   2   5      466.33      523.23      3.31 o 
   4   2   5        0.00        0.55      0.28 o 
   5   2   5       16.91       15.68      0.43 o 
   6   2   5      512.24      497.27      4.00 o 
   7   2   5        0.06        0.14      0.45 o 
   8   2   5        0.05       -0.26      1.17 o 
 -10   3   5        0.50        0.00      0.46 o 
  -9   3   5        0.64        0.79      0.59 o 
  -8   3   5       18.27       17.28      0.81 o 
  -7   3   5      802.55      832.28      5.96 o 
  -6   3   5       32.04       31.67      0.96 o 
  -5   3   5      442.31      466.49      4.15 o 
  -4   3   5      300.94      296.32      2.76 o 
  -3   3   5      136.60      135.09      1.47 o 
  -2   3   5      245.31      284.19      3.58 o 
  -1   3   5     1980.68     2172.14     17.45 o 
   0   3   5        5.33        6.13      0.52 o 
   1   3   5      569.70      601.34      5.16 o 
   2   3   5      358.42      365.82      2.93 o 
   3   3   5        9.79       14.11      0.53 o 
   4   3   5      723.86      688.40      4.92 o 
   5   3   5       75.26       77.67      1.22 o 
   6   3   5       14.32       13.34      0.47 o 
   7   3   5       12.10        9.40      1.00 o 
   8   3   5        5.76        4.66      1.68 o 
 -10   4   5        9.66        5.73      5.25 o 
  -9   4   5       59.38       65.96      1.61 o 
  -8   4   5       79.24       69.23      1.40 o 
  -7   4   5        9.63        9.01      0.73 o 
  -6   4   5      132.66      139.93      2.06 o 
  -5   4   5      158.78      143.35      2.92 o 
  -4   4   5      134.33      142.78      1.90 o 
  -3   4   5      467.17      497.39      4.20 o 
  -2   4   5       37.80       40.01      0.96 o 
  -1   4   5       19.05       19.96      0.64 o 
   0   4   5       88.46       85.88      2.79 o 
   1   4   5       24.74       25.43      0.57 o 
   2   4   5      407.11      392.30      2.75 o 
   3   4   5      133.00      121.92      1.20 o 
   4   4   5      846.06      850.87      6.72 o 
   5   4   5       24.30       23.62      0.63 o 
   6   4   5        0.55        0.41      0.38 o 
   7   4   5        0.01       -0.18      0.35 o 
   8   4   5        6.19        8.94      1.94 o 
 -10   5   5      135.21      146.81      2.52 o 
  -9   5   5      172.22      176.22      2.14 o 
  -8   5   5       23.41       22.27      0.96 o 
  -7   5   5      252.99      249.88      2.76 o 
  -6   5   5      543.79      533.32      4.98 o 
  -5   5   5       58.49       57.18      1.19 o 
  -4   5   5      173.25      161.04      2.92 o 
  -3   5   5      270.57      280.14      3.84 o 
  -2   5   5       53.05       51.46      1.62 o 
  -1   5   5      141.38      153.04      1.74 o 
   0   5   5       39.84       49.97      1.10 o 
   1   5   5      130.01      126.52      1.51 o 
   2   5   5       78.21       75.60      1.05 o 
   3   5   5      517.56      503.61      3.70 o 
   4   5   5        0.06       -0.49      0.49 o 
   5   5   5       78.84       83.84      1.14 o 
   6   5   5        0.01        0.10      0.38 o 
   7   5   5       18.03       21.60      1.95 o 
 -10   6   5        0.87        0.27      0.51 o 
  -9   6   5       67.09       72.13      1.25 o 
  -8   6   5        2.86        3.68      0.68 o 
  -7   6   5       53.46       49.83      1.23 o 
  -6   6   5      220.35      202.29      2.43 o 
  -5   6   5      526.76      537.76      4.98 o 
  -4   6   5        4.61        3.63      0.77 o 
  -3   6   5       56.79       55.62      1.14 o 
  -2   6   5       26.39       28.59      0.92 o 
  -1   6   5       39.58       44.85      1.75 o 
   0   6   5       19.48       16.42      1.55 o 
   1   6   5       21.03       21.93      1.49 o 
   2   6   5       52.96       51.70      0.97 o 
   3   6   5      738.61      713.29      5.32 o 
   4   6   5        5.04        3.09      0.53 o 
   5   6   5       34.55       31.96      1.05 o 
   6   6   5       34.30       36.75      1.54 o 
 -10   7   5       20.29       22.46      1.02 o 
  -9   7   5       17.30       18.37      1.05 o 
  -8   7   5        0.11        0.74      0.59 o 
  -7   7   5        6.33        5.62      0.77 o 
  -6   7   5       99.39       92.15      1.87 o 
  -5   7   5      173.35      165.04      2.16 o 
  -4   7   5       75.95       68.10      1.61 o 
  -3   7   5      441.88      455.80      4.62 o 
  -2   7   5       54.74       51.51      1.81 o 
  -1   7   5        6.13        8.48      0.88 o 
   0   7   5       11.21       10.94      0.77 o 
   1   7   5        1.40        1.04      0.55 o 
   2   7   5      185.91      177.67      1.91 o 
   3   7   5       61.68       54.91      1.10 o 
   4   7   5       26.41       27.55      1.39 o 
   5   7   5       78.13       80.17      1.38 o 
   6   7   5        8.22        7.03      1.11 o 
 -10   8   5        0.08        0.77      0.66 o 
  -9   8   5        0.05        0.06      0.55 o 
  -8   8   5       32.93       36.95      1.75 o 
  -7   8   5       43.74       39.50      1.49 o 
  -6   8   5      115.57      106.31      2.21 o 
  -5   8   5      135.59      137.71      2.47 o 
  -4   8   5        5.97        6.61      0.82 o 
  -3   8   5       17.52       17.79      1.17 o 
  -2   8   5      373.09      369.99      5.47 o 
  -1   8   5       17.31       14.41      1.17 o 
   0   8   5      683.04      657.04     10.78 o 
   1   8   5        7.53        6.41      0.77 o 
   2   8   5        2.10        2.05      0.59 o 
   3   8   5       43.38       41.71      1.06 o 
   4   8   5       28.84       24.61      1.12 o 
   5   8   5       99.86      118.52      3.88 o 
  -9   9   5        3.89        2.24      0.77 o 
  -8   9   5        0.80        0.39      0.78 o 
  -7   9   5        2.36        2.87      0.96 o 
  -6   9   5       61.56       50.59      1.42 o 
  -5   9   5       18.81       20.19      1.49 o 
  -4   9   5      158.22      138.03      2.16 o 
  -3   9   5      157.98      145.64      2.49 o 
  -2   9   5       72.83       73.66      2.46 o 
  -1   9   5       76.25       79.71      1.65 o 
   0   9   5        2.91        2.36      0.77 o 
   1   9   5       49.70       38.91      1.75 o 
   2   9   5        0.80        0.61      0.64 o 
   3   9   5        0.13       -0.23      0.56 o 
   4   9   5       55.98       58.48      1.38 o 
  -9  10   5        2.86        1.84      0.87 o 
  -8  10   5        5.77        8.54      1.01 o 
  -7  10   5       58.19       64.29      2.38 o 
  -6  10   5       32.80       33.65      1.81 o 
  -5  10   5       12.24       10.29      1.05 o 
  -4  10   5       30.24       26.27      1.30 o 
  -3  10   5      271.52      275.96      5.91 o 
  -2  10   5      237.94      221.58      5.07 o 
  -1  10   5       12.58       10.55      1.05 o 
   0  10   5       20.80       18.32      1.14 o 
   1  10   5        0.07        0.09      0.59 o 
   2  10   5       24.93       29.00      1.25 o 
   3  10   5        4.87        7.25      0.86 o 
  -8  11   5       35.88       39.80      1.55 o 
  -7  11   5        0.19       -0.36      0.68 o 
  -6  11   5        9.56        7.76      1.05 o 
  -5  11   5        0.61        0.39      0.73 o 
  -4  11   5        5.46        5.07      0.96 o 
  -3  11   5       79.30       86.10      1.92 o 
  -2  11   5       97.17       93.06      2.85 o 
  -1  11   5        0.94        2.72      0.96 o 
   0  11   5       51.24       49.35      1.64 o 
   1  11   5        0.66        1.25      0.87 o 
   2  11   5       21.24       27.70      1.35 o 
  -7  12   5       24.45       27.47      1.46 o 
  -6  12   5       18.25       20.60      1.68 o 
  -5  12   5        8.87       11.99      1.27 o 
  -4  12   5       46.27       51.39      2.11 o 
  -3  12   5       20.10       18.86      1.42 o 
  -2  12   5       18.35       20.02      1.43 o 
  -1  12   5       34.16       41.09      2.01 o 
   0  12   5       42.98       37.73      1.69 o 
   1  12   5        6.07        8.00      1.04 o 
  -5  13   5        2.37        1.44      1.15 o 
  -4  13   5       37.19       46.98      1.92 o 
  -3  13   5       79.24       80.23      2.66 o 
  -2  13   5       12.69       16.37      1.80 o 
  -1  13   5        5.34        7.23      1.27 o 
   2 -15   6        3.84        0.00      0.64 o 
   3 -15   6        4.02       -0.10      0.77 o 
   4 -15   6       61.70       69.36      1.81 o 
  -1 -14   6       12.45        9.46      1.81 o 
   0 -14   6       33.87       34.21      2.20 o 
   1 -14   6        0.13        0.63      0.77 o 
   2 -14   6      111.80      115.80      3.76 o 
   3 -14   6       67.90       74.81      3.95 o 
   4 -14   6      134.84      146.59      2.46 o 
   5 -14   6       30.62       40.32      1.14 o 
   6 -14   6       54.56       48.00      1.14 o 
  -2 -13   6        0.08        0.39      1.17 o 
  -1 -13   6       35.26       42.50      2.20 o 
   0 -13   6        0.78        0.91      1.81 o 
   1 -13   6      152.18      155.78      4.87 o 
   2 -13   6      254.40      252.05      7.92 o 
   3 -13   6       25.85       28.68      1.05 o 
   4 -13   6        6.72        7.31      0.88 o 
   5 -13   6      115.31      117.08      2.27 o 
   6 -13   6      155.51      151.93      2.02 o 
  -3 -12   6       27.83       30.21      1.23 o 
  -2 -12   6        0.25       -0.13      1.55 o 
  -1 -12   6      162.25      166.22      4.80 o 
   0 -12   6       44.52       44.97      1.94 o 
   1 -12   6        0.87        0.67      0.59 o 
   2 -12   6       17.01       14.65      0.87 o 
   3 -12   6       17.98       21.07      0.97 o 
   4 -12   6       23.84       22.25      1.43 o 
   5 -12   6      182.65      175.59      2.66 o 
   6 -12   6       36.84       40.58      1.56 o 
   7 -12   6       40.92       42.25      3.76 o 
  -4 -11   6        7.46       10.62      1.68 o 
  -3 -11   6       36.99       39.12      1.10 o 
  -2 -11   6        8.82       11.14      1.55 o 
  -1 -11   6      107.39      117.89      2.85 o 
   0 -11   6        1.45       11.01      1.17 o 
   1 -11   6       38.26       34.63      1.22 o 
   2 -11   6        0.53        0.81      0.50 o 
   3 -11   6        3.05        3.39      0.55 o 
   4 -11   6      133.57      131.73      1.77 o 
   5 -11   6       23.27       23.06      1.04 o 
   6 -11   6        1.93        3.20      0.58 o 
   7 -11   6        2.53        2.72      1.42 o 
   8 -11   6       70.99       73.50      3.11 o 
   9 -11   6       14.13       13.73      3.50 o 
  -5 -10   6        3.88        2.85      1.30 o 
  -4 -10   6        4.74        1.40      0.58 o 
  -3 -10   6       36.86       32.73      1.23 o 
  -2 -10   6       43.19       43.80      1.81 o 
  -1 -10   6        0.07        0.39      0.78 o 
   0 -10   6      113.43      100.66      2.21 o 
   1 -10   6       69.13       73.12      1.82 o 
   2 -10   6        2.90        1.45      0.57 o 
   3 -10   6      226.34      220.37      2.34 o 
   4 -10   6       48.28       41.86      1.17 o 
   5 -10   6      235.22      228.28      2.33 o 
   6 -10   6       51.69       50.01      0.99 o 
   7 -10   6        3.48        1.30      1.94 o 
   8 -10   6       10.27       12.57      1.94 o 
   9 -10   6        0.13        0.52      1.42 o 
  -6  -9   6       18.25       16.56      9.85 o 
  -5  -9   6       18.72       20.21      1.68 o 
  -4  -9   6        0.13        0.04      0.35 o 
  -3  -9   6       17.23       18.16      0.84 o 
  -2  -9   6        4.23        3.50      1.04 o 
  -1  -9   6       23.79       22.93      1.30 o 
   0  -9   6      727.95      702.80      8.63 o 
   1  -9   6      263.19      235.96      3.38 o 
   2  -9   6       43.04       38.49      1.17 o 
   3  -9   6      205.45      185.75      2.60 o 
   4  -9   6       54.33       50.68      1.56 o 
   5  -9   6       98.01       91.35      1.88 o 
   6  -9   6        1.00        0.65      0.25 o 
   7  -9   6      146.68      158.55      3.76 o 
   8  -9   6       82.79       80.77      2.98 o 
   9  -9   6        0.08        0.13      1.30 o 
  -7  -8   6       27.46       28.04      2.33 o 
  -6  -8   6        0.42        0.00      0.62 o 
  -5  -8   6       25.73       24.94      1.10 o 
  -4  -8   6        0.00        0.51      0.45 o 
  -3  -8   6      369.42      381.50      3.44 o 
  -2  -8   6       63.89       67.54      1.82 o 
  -1  -8   6      499.32      489.15      6.13 o 
   0  -8   6        1.19        1.55      0.65 o 
   1  -8   6      166.23      167.39      2.47 o 
   2  -8   6       46.39       41.48      1.04 o 
   3  -8   6       13.85       15.81      0.65 o 
   4  -8   6        6.91       10.75      0.58 o 
   5  -8   6        0.94        0.45      0.25 o 
   6  -8   6       41.09       43.27      0.52 o 
   7  -8   6      649.20      647.02      9.66 o 
   8  -8   6        4.23        4.40      2.46 o 
   9  -8   6       35.46       32.91      2.46 o 
  -7  -7   6        1.47        2.62      1.12 o 
  -6  -7   6       66.97       68.31      1.71 o 
  -5  -7   6      100.82       97.83      1.22 o 
  -4  -7   6        0.77        1.52      0.45 o 
  -3  -7   6       97.51      104.46      1.20 o 
  -2  -7   6       41.51       43.68      1.43 o 
  -1  -7   6        7.97        9.20      0.78 o 
   0  -7   6      172.10      178.99      2.47 o 
   1  -7   6      145.26      142.69      1.95 o 
   2  -7   6       10.59        9.85      0.65 o 
   3  -7   6       40.94       43.39      0.78 o 
   4  -7   6       33.12       31.06      0.74 o 
   5  -7   6      438.89      440.12      4.13 o 
   6  -7   6       39.60       40.18      1.81 o 
   7  -7   6        6.13        4.02      2.07 o 
   8  -7   6        0.78        1.94      1.42 o 
   9  -7   6        5.23        4.92      1.68 o 
  10  -7   6        5.59        4.79      1.81 o 
  -8  -6   6       75.17       76.02      1.99 o 
  -7  -6   6        2.66        3.33      1.12 o 
  -6  -6   6       21.61       25.09      1.36 o 
  -5  -6   6        4.47        4.25      0.25 o 
  -4  -6   6        1.01        0.50      0.71 o 
  -3  -6   6       10.16       10.20      0.65 o 
  -2  -6   6        0.44        0.78      0.52 o 
  -1  -6   6      344.77      335.06      4.04 o 
   0  -6   6        6.65        7.51      0.65 o 
   1  -6   6      132.69      158.95      1.95 o 
   2  -6   6       14.55       14.75      0.46 o 
   3  -6   6       42.98       53.21      1.75 o 
   4  -6   6        6.93        6.66      0.21 o 
   5  -6   6      123.97      118.41      1.30 o 
   6  -6   6      168.80      164.74      3.25 o 
   7  -6   6        4.74        5.31      1.30 o 
   8  -6   6       84.09       82.59      2.85 o 
   9  -6   6       54.49       58.97      2.85 o 
  10  -6   6       27.01       25.91      3.89 o 
  -8  -5   6       94.99       95.72      2.40 o 
  -7  -5   6        1.45        1.39      0.93 o 
  -6  -5   6      132.27      131.68      2.05 o 
  -5  -5   6       19.92       18.86      0.93 o 
  -4  -5   6       42.34       42.95      1.68 o 
  -3  -5   6       10.13        9.36      0.81 o 
  -2  -5   6       50.04       49.55      0.36 o 
  -1  -5   6      411.37      441.88      3.13 o 
   0  -5   6       67.40       64.94      0.72 o 
   1  -5   6      410.64      431.88      3.46 o 
   2  -5   6      567.22      592.45      3.62 o 
   3  -5   6        7.90        7.23      0.22 o 
   4  -5   6      341.43      333.26      1.87 o 
   5  -5   6      291.27      272.52      4.03 o 
   6  -5   6      546.89      531.00      7.44 o 
   7  -5   6       11.73       10.49      1.43 o 
   8  -5   6       41.94       37.19      2.20 o 
   9  -5   6       20.60       22.16      2.20 o 
  10  -5   6       27.26       29.02      2.59 o 
  -9  -4   6       15.96       18.46      1.30 o 
  -8  -4   6       10.99       15.40      1.09 o 
  -7  -4   6        0.01       -0.09      0.81 o 
  -6  -4   6      661.03      677.71      6.50 o 
  -5  -4   6        3.56        3.11      0.62 o 
  -4  -4   6       29.18       28.36      0.90 o 
  -3  -4   6      181.79      195.79      2.01 o 
  -2  -4   6       20.57       17.00      0.70 o 
  -1  -4   6        4.53        5.31      0.26 o 
   0  -4   6      516.81      576.89      6.41 o 
   1  -4   6      550.93      557.06      4.08 o 
   2  -4   6       28.54       18.60      0.33 o 
   3  -4   6        7.84       12.58      0.21 o 
   4  -4   6        0.00        0.40      0.09 o 
   5  -4   6      404.17      400.68      5.47 o 
   6  -4   6        1.92        0.00      0.65 o 
   7  -4   6      111.66      107.01      2.85 o 
   8  -4   6      124.31      125.82      3.37 o 
   9  -4   6       26.67       33.69      3.76 o 
  10  -4   6        7.80        8.03      1.94 o 
  -9  -3   6        5.37        0.13      0.78 o 
  -8  -3   6       20.60       22.22      1.12 o 
  -7  -3   6        2.10        2.99      0.90 o 
  -6  -3   6      225.42      223.68      2.61 o 
  -5  -3   6       71.94       73.94      1.31 o 
  -4  -3   6       19.66       20.99      1.30 o 
  -3  -3   6      464.10      505.72      6.27 o 
  -2  -3   6      626.11      673.95      7.73 o 
  -1  -3   6        1.45        1.56      0.13 o 
   0  -3   6       19.26       24.66      0.43 o 
   1  -3   6     2735.01     3055.93     19.98 o 
   2  -3   6      870.10      910.31      8.10 o 
   3  -3   6       41.47       35.28      0.49 o 
   4  -3   6      279.84      276.59      2.22 o 
   5  -3   6       93.20       88.40      1.47 o 
   6  -3   6      211.07      224.98      3.90 o 
   7  -3   6       13.09       13.86      1.55 o 
   8  -3   6       19.88       20.47      1.81 o 
   9  -3   6       50.41       52.10      2.72 o 
  -9  -2   6      109.84      110.70      1.99 o 
  -8  -2   6        2.02        1.58      1.62 o 
  -7  -2   6       45.78       40.55      1.12 o 
  -6  -2   6       35.28       42.51      1.68 o 
  -5  -2   6        1.70        2.07      0.91 o 
  -4  -2   6       92.00       98.98      2.08 o 
  -3  -2   6       50.57       60.55      1.56 o 
  -2  -2   6      343.25      367.05      4.43 o 
  -1  -2   6      105.59       94.25      4.29 o 
   0  -2   6      323.40      313.43      1.65 o 
   1  -2   6      156.62      151.54      0.95 o 
   2  -2   6      298.66      309.75      2.54 o 
   3  -2   6        1.36        1.56      0.19 o 
   4  -2   6       17.43       22.44      0.73 o 
   5  -2   6      167.40      173.29      2.11 o 
   6  -2   6      266.95      250.95      3.25 o 
   7  -2   6       13.97       12.24      1.05 o 
   8  -2   6        1.59        0.26      1.17 o 
   9  -2   6        4.04        4.66      1.68 o 
  -9  -1   6       13.38       14.62      1.13 o 
  -8  -1   6       13.81       10.81      0.63 o 
  -7  -1   6       79.53       80.06      1.03 o 
  -6  -1   6       40.32       36.77      0.60 o 
  -5  -1   6      182.54      188.34      2.99 o 
  -4  -1   6      491.70      491.84      7.90 o 
  -3  -1   6      153.99      146.54      1.65 o 
  -2  -1   6      254.86      282.21      1.69 o 
  -1  -1   6       72.14       71.53      0.59 o 
   0  -1   6      384.43      389.81      2.36 o 
   1  -1   6       91.37       86.79      0.68 o 
   2  -1   6       92.54       87.95      0.64 o 
   3  -1   6        8.78        5.65      0.39 o 
   4  -1   6       38.31       43.00      0.45 o 
   5  -1   6       79.06       70.06      0.51 o 
   6  -1   6       16.36       16.00      1.20 o 
   7  -1   6       89.79       91.22      1.93 o 
   8  -1   6        1.47        2.31      0.96 o 
   9  -1   6       41.27       40.82      2.46 o 
 -10   0   6        4.24       -0.07      0.59 o 
  -9   0   6       12.25        8.90      0.96 o 
  -8   0   6       36.69       36.45      0.90 o 
  -7   0   6       18.12       14.90      0.58 o 
  -6   0   6       38.37       38.16      0.70 o 
  -5   0   6       12.93       13.90      0.36 o 
  -4   0   6       29.21       36.14      1.08 o 
  -3   0   6       99.63       92.10      1.36 o 
  -2   0   6        8.85        8.81      0.55 o 
  -1   0   6       23.48       17.35      0.38 o 
   0   0   6      553.86      589.99      3.61 o 
   1   0   6      248.93      250.11      1.60 o 
   2   0   6      180.69      183.73      1.12 o 
   3   0   6      146.65      147.26      0.97 o 
   4   0   6        1.03        0.24      0.21 o 
   5   0   6        0.06        0.16      0.21 o 
   6   0   6       13.76       12.76      0.58 o 
   7   0   6       22.09       14.58      1.27 o 
   8   0   6       23.54       30.33      1.56 o 
   9   0   6       15.09       15.08      1.42 o 
 -10   1   6       18.24       18.12      0.80 o 
  -9   1   6       35.66       40.00      1.33 o 
  -8   1   6       61.20       61.52      1.17 o 
  -7   1   6      558.94      560.61      5.19 o 
  -6   1   6        2.29        1.26      0.39 o 
  -5   1   6       36.58       38.44      1.01 o 
  -4   1   6       12.12       14.34      0.73 o 
  -3   1   6       40.25       39.16      0.82 o 
  -2   1   6        1.50        1.17      0.37 o 
  -1   1   6      618.20      642.55      5.01 o 
   0   1   6      216.87      233.46      1.60 o 
   1   1   6      444.11      452.61      2.93 o 
   2   1   6      394.24      431.86      2.75 o 
   3   1   6       73.33       75.19      0.76 o 
   4   1   6      217.27      210.19      1.63 o 
   5   1   6      131.72      123.73      0.95 o 
   6   1   6       27.89       32.60      0.54 o 
   7   1   6        0.02       -0.19      0.24 o 
   8   1   6       83.59       86.21      3.11 o 
 -10   2   6        7.62        5.56      0.84 o 
  -9   2   6        8.06        8.88      0.78 o 
  -8   2   6      116.78      119.89      2.85 o 
  -7   2   6       82.02       81.03      1.08 o 
  -6   2   6        4.02        4.00      0.68 o 
  -5   2   6      162.83      166.93      2.02 o 
  -4   2   6      709.95      688.35      5.84 o 
  -3   2   6       95.58      112.96      1.38 o 
  -2   2   6       62.30       58.30      0.92 o 
  -1   2   6      441.57      477.44      4.09 o 
   0   2   6       77.86       87.45      0.87 o 
   1   2   6      265.27      306.01      2.98 o 
   2   2   6       74.56       69.85      0.99 o 
   3   2   6      325.69      319.62      2.55 o 
   4   2   6      890.08      870.82      9.14 o 
   5   2   6      121.44      114.78      1.15 o 
   6   2   6       54.04       48.00      0.80 o 
   7   2   6       88.77       85.83      3.95 o 
   8   2   6        0.01       -0.13      1.17 o 
 -10   3   6       12.94       12.98      1.43 o 
  -9   3   6      126.13      124.48      1.90 o 
  -8   3   6        5.48        8.05      0.71 o 
  -7   3   6       11.89       13.86      0.92 o 
  -6   3   6      210.05      219.54      2.57 o 
  -5   3   6      107.00      103.72      1.80 o 
  -4   3   6     1985.91     2089.84     17.86 o 
  -3   3   6      143.77      138.98      2.08 o 
  -2   3   6      340.38      367.23      3.18 o 
  -1   3   6        0.07        0.32      0.37 o 
   0   3   6      119.04      116.89      1.33 o 
   1   3   6      168.04      177.92      2.00 o 
   2   3   6       75.28       72.71      0.95 o 
   3   3   6       79.90       78.35      1.09 o 
   4   3   6      286.39      284.85      2.24 o 
   5   3   6        1.07        0.37      0.29 o 
   6   3   6       18.90       19.78      0.67 o 
   7   3   6       83.29       83.02      2.46 o 
   8   3   6        0.18        0.65      1.42 o 
 -10   4   6      106.25      109.95      1.97 o 
  -9   4   6       10.44        6.76      0.91 o 
  -8   4   6       32.90       29.61      0.84 o 
  -7   4   6       93.39       87.05      1.60 o 
  -6   4   6     1053.59     1073.37     12.61 o 
  -5   4   6      435.49      448.20      4.24 o 
  -4   4   6      267.61      268.73      3.03 o 
  -3   4   6      198.53      193.92      2.11 o 
  -2   4   6       55.18       56.13      1.05 o 
  -1   4   6       85.20       95.66      1.46 o 
   0   4   6        8.20       14.45      0.64 o 
   1   4   6     1455.30     1436.71      9.66 o 
   2   4   6      508.91      496.90      3.81 o 
   3   4   6      200.71      201.75      2.36 o 
   4   4   6       64.22       57.92      0.97 o 
   5   4   6       64.94       62.65      1.08 o 
   6   4   6       34.10       34.68      1.10 o 
   7   4   6        1.70        1.78      0.57 o 
 -10   5   6        0.01        0.90      0.84 o 
  -9   5   6        1.27        0.13      0.58 o 
  -8   5   6       99.01       96.71      2.01 o 
  -7   5   6        0.85        2.33      0.68 o 
  -6   5   6      100.37      110.52      1.79 o 
  -5   5   6       16.46       20.08      1.10 o 
  -4   5   6       11.84        8.26      0.77 o 
  -3   5   6       37.74       30.99      0.96 o 
  -2   5   6        4.42        8.07      0.68 o 
  -1   5   6       74.02       71.54      1.23 o 
   0   5   6      135.17      138.44      2.01 o 
   1   5   6      203.10      190.44      1.84 o 
   2   5   6       35.32       39.45      0.93 o 
   3   5   6        0.08        0.01      0.42 o 
   4   5   6       12.53       10.36      0.62 o 
   5   5   6       14.77       12.49      0.66 o 
   6   5   6       83.56       96.01      1.51 o 
   7   5   6       28.42       36.39      1.33 o 
 -10   6   6       40.72       40.03      1.15 o 
  -9   6   6       60.37       58.75      1.51 o 
  -8   6   6        6.85        7.80      0.97 o 
  -7   6   6       27.90       28.23      1.14 o 
  -6   6   6      287.88      295.04      4.94 o 
  -5   6   6       17.58       20.41      1.01 o 
  -4   6   6      701.69      701.21      9.68 o 
  -3   6   6       85.59       84.02      1.51 o 
  -2   6   6      354.82      336.29      3.71 o 
  -1   6   6      237.93      233.72      2.84 o 
   0   6   6       41.96       38.43      1.56 o 
   1   6   6      102.08       98.85      1.27 o 
   2   6   6      582.51      581.91      4.60 o 
   3   6   6       60.48       61.72      1.09 o 
   4   6   6      183.41      174.11      1.86 o 
   5   6   6       68.74       59.01      1.32 o 
   6   6   6       33.28       28.07      1.10 o 
 -10   7   6       16.44       17.20      0.95 o 
  -9   7   6        6.94        6.75      0.96 o 
  -8   7   6        1.68        1.88      0.84 o 
  -7   7   6       17.81       15.97      1.05 o 
  -6   7   6       61.05       55.88      1.69 o 
  -5   7   6       52.73       55.26      1.43 o 
  -4   7   6      470.97      444.89      8.80 o 
  -3   7   6      515.05      513.33      5.03 o 
  -2   7   6      288.08      287.22      5.07 o 
  -1   7   6      252.66      254.69      2.85 o 
   0   7   6        5.41        5.20      0.77 o 
   1   7   6      617.48      621.83     12.07 o 
   2   7   6       49.27       49.10      1.06 o 
   3   7   6        7.09        6.26      0.68 o 
   4   7   6       29.30       22.84      0.89 o 
   5   7   6       80.73       92.77      1.57 o 
  -9   8   6        7.20        6.18      0.96 o 
  -8   8   6        0.42        0.67      0.91 o 
  -7   8   6       13.82       13.23      1.01 o 
  -6   8   6       16.14       17.63      1.29 o 
  -5   8   6       44.49       47.13      1.37 o 
  -4   8   6       39.08       38.86      2.01 o 
  -3   8   6       66.57       64.54      1.82 o 
  -2   8   6        5.19        3.65      1.17 o 
  -1   8   6       38.22       37.67      1.28 o 
   0   8   6      117.83      115.00      3.96 o 
   1   8   6      144.36      143.38      2.15 o 
   2   8   6        0.11        0.09      0.56 o 
   3   8   6        0.26        0.22      0.51 o 
   4   8   6       27.93       32.04      1.09 o 
   5   8   6        9.43       11.04      1.37 o 
  -9   9   6       10.14        9.01      1.10 o 
  -8   9   6       31.45       36.70      1.42 o 
  -7   9   6       74.99       74.14      2.06 o 
  -6   9   6       37.28       39.46      1.70 o 
  -5   9   6       92.26       80.61      2.01 o 
  -4   9   6      107.15      113.10      2.37 o 
  -3   9   6      276.88      276.70      3.40 o 
  -2   9   6       15.94       16.38      1.14 o 
  -1   9   6        0.01       -0.52      0.68 o 
   0   9   6       21.55       22.74      1.43 o 
   1   9   6       26.60       25.83      3.26 o 
   2   9   6       26.11       29.87      1.08 o 
   3   9   6        1.91        4.10      1.03 o 
   4   9   6       22.20       22.69      1.25 o 
  -8  10   6      125.43      137.25      2.52 o 
  -7  10   6        0.20       -0.50      0.77 o 
  -6  10   6       22.25       22.21      1.51 o 
  -5  10   6       17.24       14.39      1.14 o 
  -4  10   6       12.34       14.36      1.39 o 
  -3  10   6        0.78       -0.06      0.64 o 
  -2  10   6        0.35        1.38      0.87 o 
  -1  10   6        4.10        2.19      1.10 o 
   0  10   6      128.47      126.12      2.29 o 
   1  10   6        9.32       11.52      0.97 o 
   2  10   6       28.96       30.57      1.46 o 
   3  10   6        5.77        5.94      0.91 o 
  -7  11   6       40.97       51.49      2.10 o 
  -6  11   6       52.01       62.30      2.10 o 
  -5  11   6       14.48       16.42      1.47 o 
  -4  11   6       80.27       86.37      2.39 o 
  -3  11   6       23.29       22.09      1.42 o 
  -2  11   6       94.19      100.28      3.89 o 
  -1  11   6        2.70        2.84      1.60 o 
   0  11   6       94.83       96.22      3.05 o 
   1  11   6       24.57       25.20      1.24 o 
  -6  12   6        0.96        0.19      1.17 o 
  -5  12   6       13.95       12.64      1.33 o 
  -4  12   6        7.98        8.19      1.55 o 
  -3  12   6       43.69       46.56      1.83 o 
  -2  12   6       50.21       49.61      1.88 o 
  -1  12   6       10.68       12.59      2.14 o 
   0  12   6        0.01       -0.29      0.87 o 
   0 -14   7        2.44        5.05      1.55 o 
   1 -14   7        0.33        0.78      1.17 o 
   2 -14   7        1.57        0.65      1.04 o 
   3 -14   7        0.05        0.00      0.65 o 
   4 -14   7       46.03       48.47      1.94 o 
   5 -14   7        1.25        0.13      1.17 o 
   6 -14   7      215.87      235.07      3.89 o 
  -2 -13   7        5.69        5.18      1.68 o 
  -1 -13   7       21.95       28.24      2.07 o 
   0 -13   7        0.85        1.42      1.17 o 
   1 -13   7        0.20        1.17      1.04 o 
   2 -13   7      227.86      220.60      4.03 o 
   3 -13   7      112.84      111.01      2.59 o 
   4 -13   7       29.80       31.10      1.55 o 
   5 -13   7       54.16       66.88      1.81 o 
   6 -13   7      138.93      151.38      2.59 o 
  -3 -12   7       86.71       95.55      3.24 o 
  -2 -12   7       52.73       67.01      2.59 o 
  -1 -12   7        5.28        4.92      1.30 o 
   0 -12   7       80.06       74.29      2.33 o 
   1 -12   7        0.28       -0.52      0.91 o 
   2 -12   7        6.90        7.51      1.17 o 
   3 -12   7      116.85      108.30      2.33 o 
   4 -12   7       20.79       23.06      1.17 o 
   5 -12   7        1.83        2.40      0.65 o 
   6 -12   7        9.28        9.88      0.74 o 
  -4 -11   7       18.95       21.25      1.94 o 
  -3 -11   7       26.78       32.78      2.07 o 
  -2 -11   7        1.29        1.42      1.17 o 
  -1 -11   7        0.27        0.13      0.78 o 
   0 -11   7        9.89       11.79      1.94 o 
   1 -11   7       18.58       23.97      1.43 o 
   2 -11   7        9.25        9.85      1.68 o 
   3 -11   7        1.38       -0.13      0.91 o 
   4 -11   7        0.01       -0.13      0.52 o 
   5 -11   7        2.31        1.15      0.68 o 
   6 -11   7        0.04        0.39      0.36 o 
   7 -11   7        0.27       -1.04      1.30 o 
   8 -11   7        0.58        1.04      2.33 o 
  -5 -10   7        5.74        5.05      2.33 o 
  -4 -10   7        6.64        8.16      1.42 o 
  -3 -10   7       83.51       84.39      1.49 o 
  -2 -10   7       63.14       64.42      2.20 o 
  -1 -10   7        4.19        3.11      1.04 o 
   0 -10   7        7.61        9.20      1.68 o 
   1 -10   7       16.61       11.14      1.04 o 
   2 -10   7       48.92       51.98      1.43 o 
   3 -10   7       22.00       23.19      1.04 o 
   4 -10   7       12.43       10.32      0.65 o 
   5 -10   7       66.58       57.88      1.02 o 
   6 -10   7        1.03        0.36      0.30 o 
   7 -10   7        0.17        0.26      1.04 o 
   8 -10   7      143.72      153.07      4.15 o 
   9 -10   7       56.15       49.12      2.98 o 
  -6  -9   7       85.68       85.97      2.27 o 
  -5  -9   7        0.87        0.68      1.04 o 
  -4  -9   7      127.27      125.17      4.15 o 
  -3  -9   7       25.60       26.42      0.60 o 
  -2  -9   7      105.57      101.68      2.46 o 
  -1  -9   7      164.01      148.36      2.73 o 
   0  -9   7       98.95      101.43      2.85 o 
   1  -9   7      115.54      128.96      2.21 o 
   2  -9   7        0.56        0.39      0.52 o 
   3  -9   7       28.92       31.51      0.81 o 
   4  -9   7       62.67       59.81      1.41 o 
   5  -9   7      100.95       91.16      1.15 o 
   6  -9   7       10.81        9.43      0.42 o 
   7  -9   7        0.21       -0.26      1.04 o 
   8  -9   7       11.28       10.23      1.81 o 
   9  -9   7       41.17       50.02      2.98 o 
  -6  -8   7       28.27       24.52      1.61 o 
  -5  -8   7      258.19      252.51      3.64 o 
  -4  -8   7       46.91       47.19      0.84 o 
  -3  -8   7        8.95        8.94      0.58 o 
  -2  -8   7       10.29        8.94      1.17 o 
  -1  -8   7      343.97      347.20      4.81 o 
   0  -8   7      152.11      138.38      2.99 o 
   1  -8   7      158.41      168.52      2.47 o 
   2  -8   7        2.62        5.31      0.46 o 
   3  -8   7      274.49      235.50      2.18 o 
   4  -8   7       58.92       54.05      0.91 o 
   5  -8   7      113.67      113.74      0.95 o 
   6  -8   7       16.38       16.54      0.59 o 
   7  -8   7       94.95       96.74      4.28 o 
   8  -8   7        0.74        0.78      1.30 o 
   9  -8   7       23.70       24.62      2.46 o 
  -7  -7   7       11.77       10.57      1.38 o 
  -6  -7   7       20.43       20.64      2.79 o 
  -5  -7   7      272.45      278.75      3.57 o 
  -4  -7   7       44.46       42.57      1.62 o 
  -3  -7   7        7.94        8.61      0.71 o 
  -2  -7   7        4.20        4.15      0.91 o 
  -1  -7   7       94.74      106.10      1.95 o 
   0  -7   7        5.84        7.00      0.78 o 
   1  -7   7      134.27      130.32      2.73 o 
   2  -7   7       30.90       32.40      0.81 o 
   3  -7   7       59.25       61.03      0.68 o 
   4  -7   7       28.28       28.37      0.43 o 
   5  -7   7        4.73        4.88      0.18 o 
   6  -7   7        2.94        2.98      1.17 o 
   7  -7   7      101.87      102.84      2.98 o 
   8  -7   7        3.57        3.89      1.55 o 
   9  -7   7       50.02       46.66      2.85 o 
  -7  -6   7       41.11       46.99      1.62 o 
  -6  -6   7      123.53      128.67      5.90 o 
  -5  -6   7      414.82      425.84      4.55 o 
  -4  -6   7       21.02       21.85      1.31 o 
  -3  -6   7       22.45       20.14      0.90 o 
  -2  -6   7       46.85       39.25      0.50 o 
  -1  -6   7       89.83      104.94      1.17 o 
   0  -6   7      147.68      146.94      2.27 o 
   1  -6   7       44.85       46.09      0.59 o 
   2  -6   7       43.52       41.11      0.57 o 
   3  -6   7        0.52        0.07      0.24 o 
   4  -6   7       13.55       15.50      0.56 o 
   5  -6   7      124.61      121.77      0.90 o 
   6  -6   7       41.28       42.64      2.85 o 
   7  -6   7        2.94        5.31      1.30 o 
   8  -6   7       14.46       14.25      1.81 o 
   9  -6   7        4.06        3.50      1.68 o 
  -8  -5   7      120.44      118.46      2.36 o 
  -7  -5   7        0.69        1.64      0.93 o 
  -6  -5   7       61.51       58.29      1.49 o 
  -5  -5   7       63.89       69.59      1.49 o 
  -4  -5   7      157.38      160.26      2.05 o 
  -3  -5   7       54.63       58.69      1.12 o 
  -2  -5   7        8.02       10.88      1.03 o 
  -1  -5   7        7.32        8.75      0.56 o 
   0  -5   7       32.92       30.05      0.42 o 
   1  -5   7      240.00      248.84      1.75 o 
   2  -5   7      307.14      279.76      1.82 o 
   3  -5   7        6.67        7.34      0.33 o 
   4  -5   7      548.38      527.05      3.45 o 
   5  -5   7       22.77       25.53      1.43 o 
   6  -5   7       54.46       52.63      2.98 o 
   7  -5   7      369.55      357.75      5.98 o 
   8  -5   7        0.04        0.78      1.17 o 
   9  -5   7      106.14      105.94      3.63 o 
  -8  -4   7       92.13       93.22      3.63 o 
  -7  -4   7       19.30       23.87      1.18 o 
  -6  -4   7        5.52        3.71      0.81 o 
  -5  -4   7       67.81       63.17      1.37 o 
  -4  -4   7       11.16        9.98      0.74 o 
  -3  -4   7      246.76      244.71      3.77 o 
  -2  -4   7       72.85       81.06      1.82 o 
  -1  -4   7      773.56      820.23      8.73 o 
   0  -4   7       95.21       79.18      0.93 o 
   1  -4   7     1279.11     1378.31     10.73 o 
   2  -4   7       11.99       16.27      0.59 o 
   3  -4   7      197.90      197.15      1.31 o 
   4  -4   7        4.25        4.58      0.12 o 
   5  -4   7      453.16      436.01      6.13 o 
   6  -4   7       84.65       85.58      3.50 o 
   7  -4   7       94.16      101.02      2.98 o 
   8  -4   7       26.14       28.12      3.24 o 
   9  -4   7       59.67       58.84      2.85 o 
  -9  -3   7       55.42       62.65      2.10 o 
  -8  -3   7        0.68        0.00      0.53 o 
  -7  -3   7       10.24       11.65      0.93 o 
  -6  -3   7        0.03        0.18      0.59 o 
  -5  -3   7      120.63      118.33      2.59 o 
  -4  -3   7      587.70      629.99      8.23 o 
  -3  -3   7       39.74       45.88      1.56 o 
  -2  -3   7       11.60        8.81      0.91 o 
  -1  -3   7        4.97        4.53      0.65 o 
   0  -3   7      131.43      144.44      1.25 o 
   1  -3   7     1505.25     1568.90      9.92 o 
   2  -3   7     1098.90     1155.04      7.26 o 
   3  -3   7      105.11       91.49      0.83 o 
   4  -3   7      235.77      231.00      1.84 o 
   5  -3   7      109.88      109.66      1.70 o 
   6  -3   7      190.75      174.92      2.71 o 
   7  -3   7       19.71       17.10      1.68 o 
   8  -3   7      119.51      114.52      3.37 o 
   9  -3   7       39.93       42.25      2.72 o 
  -9  -2   7        3.94        0.07      0.59 o 
  -8  -2   7        0.81        0.09      0.59 o 
  -7  -2   7      160.22      158.75      3.50 o 
  -6  -2   7        6.23        8.81      1.30 o 
  -5  -2   7       28.12       31.75      1.56 o 
  -4  -2   7      251.93      248.36      3.77 o 
  -3  -2   7      220.87      233.25      3.38 o 
  -2  -2   7       53.71       55.37      1.43 o 
  -1  -2   7      323.77      348.49      2.19 o 
   0  -2   7      631.68      672.35      3.54 o 
   1  -2   7       41.06       45.07      0.53 o 
   2  -2   7      202.48      197.44      1.19 o 
   3  -2   7       63.17       60.15      0.54 o 
   4  -2   7       36.06       30.88      0.39 o 
   5  -2   7       23.84       26.94      0.52 o 
   6  -2   7       43.12       43.13      2.07 o 
   7  -2   7       11.49       10.12      1.10 o 
   8  -2   7      194.34      201.26      5.00 o 
   9  -2   7        6.34        6.74      1.81 o 
  -9  -1   7        9.54        0.00      0.59 o 
  -8  -1   7        1.64        0.90      0.49 o 
  -7  -1   7        0.33        0.19      0.39 o 
  -6  -1   7       28.26       24.92      0.38 o 
  -5  -1   7        6.79        9.35      0.25 o 
  -4  -1   7       30.72       33.80      0.71 o 
  -3  -1   7       62.93       71.94      1.39 o 
  -2  -1   7       47.80       50.38      0.56 o 
  -1  -1   7      317.88      330.41      2.15 o 
   0  -1   7      210.65      206.06      2.49 o 
   1  -1   7      105.06      123.67      0.84 o 
   2  -1   7      693.39      703.43      4.11 o 
   3  -1   7      299.83      302.32      1.82 o 
   4  -1   7      142.49      126.78      0.99 o 
   5  -1   7        8.89        8.42      0.18 o 
   6  -1   7       43.89       30.74      1.23 o 
   7  -1   7      332.13      340.02      4.27 o 
   8  -1   7        2.54        2.98      1.10 o 
   9  -1   7        0.47        2.20      2.46 o 
  -9   0   7        0.50        0.00      1.30 o 
  -8   0   7       62.93       76.19      1.46 o 
  -7   0   7       30.81       28.12      1.36 o 
  -6   0   7      244.38      234.85      2.22 o 
  -5   0   7        3.51        4.07      0.44 o 
  -4   0   7      244.15      260.26      2.67 o 
  -3   0   7        8.38       10.25      0.64 o 
  -2   0   7        0.65        0.96      0.23 o 
  -1   0   7        0.42        1.68      1.16 o 
   0   0   7      376.04      403.26      2.58 o 
   1   0   7        1.59        1.05      0.33 o 
   2   0   7      162.13      169.45      2.13 o 
   3   0   7      440.05      442.98      3.22 o 
   4   0   7        3.37        5.95      0.29 o 
   5   0   7        0.04        0.30      0.21 o 
   6   0   7       14.63       19.05      0.30 o 
   7   0   7       25.30       33.96      1.51 o 
   8   0   7       32.32       35.43      1.75 o 
 -10   1   7       13.61        0.00      0.59 o 
  -9   1   7       20.94       16.43      1.09 o 
  -8   1   7        3.18        2.21      0.46 o 
  -7   1   7        0.68        0.00      0.35 o 
  -6   1   7       17.87       13.99      0.73 o 
  -5   1   7        4.38        4.17      0.68 o 
  -4   1   7       63.28       71.38      1.28 o 
  -3   1   7      233.86      242.35      2.44 o 
  -2   1   7      221.09      223.91      2.40 o 
  -1   1   7      972.36     1032.66      6.57 o 
   0   1   7     1108.28     1167.97      7.65 o 
   1   1   7      289.18      312.97      2.15 o 
   2   1   7       39.84       35.76      0.61 o 
   3   1   7       56.42       59.45      0.81 o 
   4   1   7        0.06        0.06      0.26 o 
   5   1   7        5.30        4.84      0.57 o 
   6   1   7       29.41       28.77      0.56 o 
   7   1   7       46.52       49.44      3.89 o 
   8   1   7       29.38       23.84      2.33 o 
 -10   2   7        3.81        0.00      0.91 o 
  -9   2   7        7.69        7.00      1.68 o 
  -8   2   7        2.72        1.74      0.65 o 
  -7   2   7       23.15       25.87      0.70 o 
  -6   2   7       97.94      114.01      1.83 o 
  -5   2   7      213.77      205.60      2.43 o 
  -4   2   7       28.68       24.95      1.10 o 
  -3   2   7       97.24       91.54      1.38 o 
  -2   2   7        4.04        3.76      0.55 o 
  -1   2   7       66.06       68.93      1.10 o 
   0   2   7       16.85       15.69      0.83 o 
   1   2   7      560.95      582.42      4.05 o 
   2   2   7      441.61      446.32      3.05 o 
   3   2   7      132.45      126.26      2.11 o 
   4   2   7       33.03       38.20      0.91 o 
   5   2   7       66.70       73.53      0.92 o 
   6   2   7        1.59        2.48      0.35 o 
   7   2   7       11.86        9.46      0.61 o 
   8   2   7       43.39       51.45      2.85 o 
 -10   3   7        0.54        0.37      0.77 o 
  -9   3   7       75.98       81.80      1.94 o 
  -8   3   7       66.52       66.76      1.10 o 
  -7   3   7        4.06        4.59      0.82 o 
  -6   3   7     1370.26     1392.51     21.95 o 
  -5   3   7      789.63      808.39      7.70 o 
  -4   3   7        7.60       10.56      0.82 o 
  -3   3   7      124.91      139.90      2.53 o 
  -2   3   7      107.23      103.50      1.47 o 
  -1   3   7       15.94       15.29      1.43 o 
   0   3   7      387.63      397.36      4.52 o 
   1   3   7        0.01        0.41      0.32 o 
   2   3   7      578.06      591.17      4.22 o 
   3   3   7       39.61       36.33      0.69 o 
   4   3   7      436.02      406.56      3.18 o 
   5   3   7      356.93      352.16      2.88 o 
   6   3   7       13.28       11.08      0.69 o 
   7   3   7       24.61       26.15      1.04 o 
 -10   4   7        0.24        0.28      0.59 o 
  -9   4   7       15.86       14.50      1.06 o 
  -8   4   7       34.33       34.10      1.51 o 
  -7   4   7      168.60      175.83      2.77 o 
  -6   4   7      506.95      501.08      5.41 o 
  -5   4   7     1501.97     1521.85     14.54 o 
  -4   4   7       11.59       16.36      1.10 o 
  -3   4   7       21.84       21.34      0.92 o 
  -2   4   7       79.35       81.10      1.95 o 
  -1   4   7      126.37      143.55      1.74 o 
   0   4   7      195.61      191.62      2.07 o 
   1   4   7       12.55       13.09      0.73 o 
   2   4   7      258.16      238.36      2.17 o 
   3   4   7       43.34       46.95      0.85 o 
   4   4   7       53.37       50.42      0.90 o 
   5   4   7       48.49       52.25      0.97 o 
   6   4   7        1.96        1.87      0.49 o 
   7   4   7       44.67       42.86      4.34 o 
 -10   5   7        8.75        3.33      2.66 o 
  -9   5   7       18.11       21.10      1.01 o 
  -8   5   7        0.35        0.00      0.65 o 
  -7   5   7      111.24      109.45      1.92 o 
  -6   5   7        5.73        7.76      1.10 o 
  -5   5   7       33.63       31.23      1.19 o 
  -4   5   7        4.48        5.03      0.77 o 
  -3   5   7      736.47      727.10      6.52 o 
  -2   5   7       53.29       51.85      3.44 o 
  -1   5   7       94.75       92.45      1.51 o 
   0   5   7       51.43       51.36      1.14 o 
   1   5   7        0.97        2.23      0.55 o 
   2   5   7      330.92      323.08      2.77 o 
   3   5   7      281.11      267.72      2.57 o 
   4   5   7        7.68        5.62      0.69 o 
   5   5   7      114.82      121.53      1.53 o 
   6   5   7        0.03       -0.30      0.51 o 
  -9   6   7       28.47       28.76      1.55 o 
  -8   6   7        4.00        3.89      0.87 o 
  -7   6   7        0.41        0.26      0.65 o 
  -6   6   7       42.73       40.94      1.33 o 
  -5   6   7       55.16       54.40      2.11 o 
  -4   6   7      212.30      205.25      2.62 o 
  -3   6   7      219.60      220.94      3.05 o 
  -2   6   7       20.89       20.81      1.01 o 
  -1   6   7        1.38        2.30      0.78 o 
   0   6   7     1133.13     1120.45      9.95 o 
   1   6   7      552.08      533.11      5.75 o 
   2   6   7      101.77       98.13      1.85 o 
   3   6   7       33.51       28.31      0.94 o 
   4   6   7       56.52       52.59      1.10 o 
   5   6   7       12.83       11.13      0.91 o 
   6   6   7       68.59       75.79      2.54 o 
  -9   7   7        0.52        0.01      0.71 o 
  -8   7   7        0.53        0.71      0.73 o 
  -7   7   7       71.99       72.87      1.81 o 
  -6   7   7       10.97        8.48      0.96 o 
  -5   7   7        2.16        1.36      0.73 o 
  -4   7   7      136.12      130.66      2.11 o 
  -3   7   7       39.37       33.10      1.30 o 
  -2   7   7      216.93      211.83      2.71 o 
  -1   7   7      190.40      195.33      2.52 o 
   0   7   7      449.77      433.60      7.16 o 
   1   7   7      524.97      508.73      4.24 o 
   2   7   7        0.42        0.45      0.60 o 
   3   7   7       39.60       36.44      1.16 o 
   4   7   7      101.75      105.16      2.26 o 
   5   7   7        8.25        9.84      0.83 o 
  -9   8   7       17.85       22.08      1.33 o 
  -8   8   7        2.49        4.55      0.96 o 
  -7   8   7       50.87       63.58      1.96 o 
  -6   8   7        1.28        0.04      0.59 o 
  -5   8   7        6.07        6.14      0.96 o 
  -4   8   7      225.11      208.79      2.85 o 
  -3   8   7      172.81      158.27      2.43 o 
  -2   8   7       69.22       68.93      1.69 o 
  -1   8   7      156.84      157.09      2.34 o 
   0   8   7      244.08      234.76      2.98 o 
   1   8   7        6.94        6.01      0.84 o 
   2   8   7       13.17       14.38      0.91 o 
   3   8   7       94.06       99.17      1.87 o 
   4   8   7        7.40        6.72      0.81 o 
  -8   9   7        2.40        3.07      0.96 o 
  -7   9   7       34.20       35.15      1.51 o 
  -6   9   7        2.79        2.97      0.96 o 
  -5   9   7       72.00       61.76      1.69 o 
  -4   9   7        0.30        0.39      0.73 o 
  -3   9   7        3.81        4.09      0.96 o 
  -2   9   7      200.49      198.86      2.84 o 
  -1   9   7        5.36        4.32      1.12 o 
   0   9   7      108.06      111.12      3.44 o 
   1   9   7       12.43       10.89      1.03 o 
   2   9   7       22.01       22.46      1.10 o 
   3   9   7        5.27        7.67      0.92 o 
  -8  10   7        0.37        1.41      1.12 o 
  -7  10   7       35.75       46.15      1.78 o 
  -6  10   7       45.55       53.50      3.05 o 
  -5  10   7       12.09       13.11      1.23 o 
  -4  10   7       51.42       49.53      3.69 o 
  -3  10   7       13.89       14.91      1.23 o 
  -2  10   7      264.25      281.54      8.18 o 
  -1  10   7       87.68       75.15      1.97 o 
   0  10   7      153.01      157.50      2.79 o 
   1  10   7       22.94       20.43      1.28 o 
   2  10   7      112.18      117.92      2.10 o 
  -7  11   7       17.49       13.06      1.37 o 
  -6  11   7        4.18        3.98      1.14 o 
  -5  11   7       49.52       49.98      2.13 o 
  -4  11   7       23.02       20.06      1.51 o 
  -3  11   7        0.58       -0.58      1.02 o 
  -2  11   7       29.23       34.57      1.69 o 
  -1  11   7      103.46      105.99      3.44 o 
   0  11   7        7.51        5.56      1.36 o 
  -5  12   7        0.30        0.52      0.96 o 
  -4  12   7        0.55        0.97      0.96 o 
  -3  12   7        3.15        3.80      1.49 o 
  -2  12   7        7.51        4.80      1.23 o 
   0 -14   8        0.17        1.30      1.30 o 
   1 -14   8       30.05       34.86      3.11 o 
   2 -14   8        4.31        3.76      1.30 o 
   3 -14   8        0.16       -0.52      0.91 o 
   4 -14   8        8.94       14.77      1.43 o 
   5 -14   8      143.78      145.41      2.98 o 
  -1 -13   8      106.46      117.74      3.37 o 
   0 -13   8       54.99       54.43      3.50 o 
   1 -13   8        8.61        8.68      1.43 o 
   2 -13   8      154.05      154.13      3.24 o 
   3 -13   8        0.20        0.00      0.65 o 
   4 -13   8        0.16        0.39      0.78 o 
   5 -13   8        0.05        0.78      0.78 o 
   6 -13   8        2.43        1.04      1.04 o 
  -3 -12   8       90.11       93.99      3.11 o 
  -2 -12   8       36.07       35.89      2.20 o 
  -1 -12   8       39.11       51.58      3.24 o 
   0 -12   8       10.70       10.75      1.43 o 
   1 -12   8       30.28       29.15      1.68 o 
   2 -12   8        2.56        2.46      0.91 o 
   3 -12   8        4.10        4.66      1.55 o 
   4 -12   8      129.59      131.79      2.46 o 
   5 -12   8        1.08        1.02      0.55 o 
   6 -12   8       19.44       14.90      1.30 o 
  -4 -11   8        1.05        0.26      1.17 o 
  -3 -11   8       45.28       57.80      3.76 o 
  -2 -11   8       60.82       63.64      3.50 o 
  -1 -11   8        4.55        5.57      1.94 o 
   0 -11   8      123.96      128.94      2.85 o 
   1 -11   8        4.53        3.37      0.91 o 
   2 -11   8      188.91      180.96      3.12 o 
   3 -11   8      131.25      115.29      1.64 o 
   4 -11   8        2.19        2.13      0.60 o 
   5 -11   8        0.01        0.11      0.33 o 
   6 -11   8       31.80       27.74      0.69 o 
   7 -11   8       15.52        7.51      2.72 o 
  -5 -10   8        1.35        1.45      1.03 o 
  -4 -10   8        0.07        1.06      0.90 o 
  -3 -10   8       13.66       16.71      1.68 o 
  -2 -10   8       40.36       33.05      1.81 o 
  -1 -10   8       67.79       75.58      2.20 o 
   0 -10   8       22.93       23.97      1.30 o 
   1 -10   8        5.42        5.05      0.91 o 
   2 -10   8       65.70       66.11      1.14 o 
   3 -10   8        0.65        0.17      0.40 o 
   4 -10   8       22.04       29.51      1.10 o 
   5 -10   8       14.80       14.53      0.57 o 
   6 -10   8        8.93        6.70      1.08 o 
   7 -10   8        0.16       -0.26      1.04 o 
   8 -10   8       56.45       50.81      2.85 o 
  -5  -9   8       45.17       54.31      2.46 o 
  -4  -9   8        4.46        6.07      1.09 o 
  -3  -9   8        7.89        7.78      1.23 o 
  -2  -9   8       63.13       61.96      1.94 o 
  -1  -9   8       24.09       24.10      1.30 o 
   0  -9   8        0.48        0.26      0.65 o 
   1  -9   8      625.64      572.68      4.89 o 
   2  -9   8        7.41        8.02      0.91 o 
   3  -9   8        3.99        5.10      0.53 o 
   4  -9   8      303.00      278.34      2.16 o 
   5  -9   8       39.63       43.50      0.61 o 
   6  -9   8       40.71       37.16      0.74 o 
   7  -9   8       50.07       56.64      2.46 o 
   8  -9   8        5.67        6.74      1.81 o 
   9  -9   8       13.49       14.25      2.20 o 
  -6  -8   8       99.45      104.68      2.36 o 
  -5  -8   8       45.89       47.35      2.66 o 
  -4  -8   8      481.07      486.95      7.03 o 
  -3  -8   8      175.60      166.22      3.50 o 
  -2  -8   8      311.74      309.55      2.60 o 
  -1  -8   8      469.26      450.61      3.82 o 
   0  -8   8       92.45       90.23      1.30 o 
   1  -8   8       87.48       75.88      1.05 o 
   2  -8   8        1.62        2.19      0.67 o 
   3  -8   8      102.94       97.53      1.04 o 
   4  -8   8        3.38        2.72      0.37 o 
   5  -8   8      548.69      534.26      3.53 o 
   6  -8   8       27.67       26.04      1.81 o 
   7  -8   8       10.61       11.53      1.68 o 
   8  -8   8       22.94       30.58      2.33 o 
   9  -8   8        3.86        2.20      1.68 o 
  -7  -7   8      111.84      120.66      2.58 o 
  -6  -7   8        7.52        9.01      1.38 o 
  -5  -7   8      167.90      179.44      4.48 o 
  -4  -7   8        5.92        5.52      1.04 o 
  -3  -7   8      584.52      600.34      7.44 o 
  -2  -7   8      317.17      312.64      2.53 o 
  -1  -7   8      136.38      150.18      1.39 o 
   0  -7   8        3.58        1.39      0.31 o 
   1  -7   8       12.56        9.13      0.47 o 
   2  -7   8       47.24       47.66      0.78 o 
   3  -7   8       54.41       61.17      1.23 o 
   4  -7   8       19.70       22.47      0.63 o 
   5  -7   8      446.60      435.25      3.45 o 
   6  -7   8      111.59      104.28      3.89 o 
   7  -7   8       19.81       19.95      1.81 o 
   8  -7   8       11.35       11.14      1.81 o 
   9  -7   8       51.35       50.93      2.98 o 
  -7  -6   8       53.22       52.54      3.11 o 
  -6  -6   8        1.64        1.21      0.81 o 
  -5  -6   8        0.13        0.35      0.81 o 
  -4  -6   8       39.62       38.01      1.27 o 
  -3  -6   8      167.78      171.01      2.51 o 
  -2  -6   8       28.26       28.07      1.00 o 
  -1  -6   8      105.47       91.06      0.89 o 
   0  -6   8       22.83       26.15      0.48 o 
   1  -6   8        0.69        1.44      0.31 o 
   2  -6   8      247.85      274.84      1.93 o 
   3  -6   8      626.44      622.33      3.99 o 
   4  -6   8      406.75      408.31      3.98 o 
   5  -6   8       29.63       28.98      0.30 o 
   6  -6   8      205.04      200.23      3.90 o 
   7  -6   8        6.95        7.51      1.55 o 
   8  -6   8       72.57       68.83      4.28 o 
   9  -6   8       20.89       22.67      2.46 o 
  -8  -5   8        1.63        0.73      0.84 o 
  -7  -5   8        6.68        6.22      1.31 o 
  -6  -5   8      196.54      205.55      6.95 o 
  -5  -5   8        0.10        0.31      0.59 o 
  -4  -5   8        0.96        1.15      0.62 o 
  -3  -5   8       88.70       91.72      1.49 o 
  -2  -5   8      192.55      180.80      2.05 o 
  -1  -5   8        3.87        4.46      0.23 o 
   0  -5   8       91.22       83.96      0.75 o 
   1  -5   8       15.58       16.95      0.47 o 
   2  -5   8      139.16      149.50      1.25 o 
   3  -5   8        3.30        3.71      0.42 o 
   4  -5   8      244.54      231.31      1.61 o 
   5  -5   8       66.28       62.49      1.94 o 
   6  -5   8      254.86      254.92      4.55 o 
   7  -5   8        0.48       -0.52      1.04 o 
   8  -5   8       54.83       54.57      2.72 o 
   9  -5   8        4.88        5.44      1.94 o 
  -8  -4   8       76.56       83.10      2.01 o 
  -7  -4   8        2.72        6.10      1.21 o 
  -6  -4   8       16.85       15.56      1.81 o 
  -5  -4   8        4.41        3.90      0.72 o 
  -4  -4   8        0.18       -0.39      0.91 o 
  -3  -4   8      377.34      388.63      5.47 o 
  -2  -4   8        2.11        2.98      0.91 o 
  -1  -4   8      174.23      166.79      2.60 o 
   0  -4   8      250.20      258.18      2.40 o 
   1  -4   8      350.59      355.22      2.85 o 
   2  -4   8      985.52      974.49      7.62 o 
   3  -4   8       63.44       61.87      1.04 o 
   4  -4   8      185.86      185.18      1.92 o 
   5  -4   8        0.00        0.39      0.78 o 
   6  -4   8      140.29      133.78      3.11 o 
   7  -4   8       11.88       11.53      1.68 o 
   8  -4   8       31.98       37.58      2.46 o 
   9  -4   8       12.27       10.75      3.37 o 
  -8  -3   8       54.52       55.35      2.07 o 
  -7  -3   8       31.25       32.73      1.48 o 
  -6  -3   8       43.27       43.23      1.49 o 
  -5  -3   8       78.42       87.52      2.46 o 
  -4  -3   8        0.85        0.52      0.78 o 
  -3  -3   8      193.71      189.28      3.25 o 
  -2  -3   8        3.47        2.72      0.78 o 
  -1  -3   8      274.21      261.57      3.51 o 
   0  -3   8      152.87      168.06      1.22 o 
   1  -3   8     1587.71     1573.85     10.11 o 
   2  -3   8     1129.00     1188.48      7.71 o 
   3  -3   8      166.27      148.75      1.79 o 
   4  -3   8      316.98      300.97      2.27 o 
   5  -3   8       50.77       39.89      0.57 o 
   6  -3   8        9.07        7.19      0.97 o 
   7  -3   8       10.28       10.62      2.59 o 
   8  -3   8        1.23        0.52      1.30 o 
   9  -3   8       70.39       73.50      3.37 o 
  -9  -2   8        2.45        0.07      0.68 o 
  -8  -2   8       25.23       28.17      1.88 o 
  -7  -2   8        1.19        1.04      1.17 o 
  -6  -2   8      208.19      210.89      4.03 o 
  -5  -2   8       16.20       14.90      1.43 o 
  -4  -2   8       21.99       21.25      1.43 o 
  -3  -2   8      226.38      225.66      3.51 o 
  -2  -2   8      531.12      570.45      4.13 o 
  -1  -2   8       93.35      101.17      0.86 o 
   0  -2   8      194.05      187.85      1.41 o 
   1  -2   8      363.25      367.67      2.16 o 
   2  -2   8      147.61      144.93      1.13 o 
   3  -2   8       31.38       28.33      0.40 o 
   4  -2   8      114.86      121.82      0.98 o 
   5  -2   8       17.58       18.80      0.43 o 
   6  -2   8       88.78       81.00      1.79 o 
   7  -2   8       96.13      100.46      2.54 o 
   8  -2   8        0.95        0.00      0.78 o 
  -9  -1   8        8.62        0.00      0.59 o 
  -8  -1   8       23.71        0.00      1.43 o 
  -7  -1   8       11.55        8.88      0.45 o 
  -6  -1   8       86.30       83.21      2.53 o 
  -5  -1   8       58.89       58.21      1.94 o 
  -4  -1   8      107.91      103.08      2.21 o 
  -3  -1   8        6.55        7.84      0.26 o 
  -2  -1   8       60.21       50.42      0.92 o 
  -1  -1   8       43.20       36.16      0.54 o 
   0  -1   8       80.09       85.60      1.02 o 
   1  -1   8      580.88      603.64      3.90 o 
   2  -1   8       82.92       82.79      0.85 o 
   3  -1   8       12.91       14.92      0.59 o 
   4  -1   8       39.03       26.15      0.42 o 
   5  -1   8       61.06       54.22      1.50 o 
   6  -1   8       17.21       17.02      1.19 o 
   7  -1   8       75.94       80.03      2.06 o 
   8  -1   8       43.85       42.00      3.63 o 
  -9   0   8        5.38        0.00      0.91 o 
  -8   0   8       36.70       34.00      0.73 o 
  -7   0   8      240.31      235.94      9.09 o 
  -6   0   8      122.19      132.77      1.47 o 
  -5   0   8      140.92      134.24      1.17 o 
  -4   0   8        1.14        2.31      1.36 o 
  -3   0   8      238.54      248.34      2.57 o 
  -2   0   8        6.69        8.46      0.33 o 
  -1   0   8       65.98       69.95      0.95 o 
   0   0   8      175.51      178.63      1.61 o 
   1   0   8      468.83      496.96      3.40 o 
   2   0   8       36.47       34.15      0.83 o 
   3   0   8       21.77       24.34      0.50 o 
   4   0   8       75.58       83.60      0.80 o 
   5   0   8       29.13       22.65      0.42 o 
   6   0   8       79.85       67.72      1.16 o 
   7   0   8       77.71       71.12      3.57 o 
   8   0   8       25.96       23.42      9.85 o 
  -9   1   8        9.66        0.00      0.78 o 
  -8   1   8        0.44        0.30      1.10 o 
  -7   1   8       24.77       24.23      1.04 o 
  -6   1   8        0.97        1.30      0.34 o 
  -5   1   8        2.44        2.07      0.68 o 
  -4   1   8        7.66        9.98      0.84 o 
  -3   1   8       41.20       43.10      1.10 o 
  -2   1   8      252.44      267.74      2.67 o 
  -1   1   8       31.84       37.75      0.64 o 
   0   1   8       47.63       48.64      0.72 o 
   1   1   8       12.51       12.79      0.53 o 
   2   1   8        0.19        0.42      0.32 o 
   3   1   8       33.19       29.25      0.66 o 
   4   1   8      315.50      310.70      2.27 o 
   5   1   8       18.98       13.90      0.44 o 
   6   1   8        0.84       -0.10      0.35 o 
   7   1   8        1.11        0.52      1.30 o 
   8   1   8       24.11       32.78      4.15 o 
  -9   2   8       35.87       41.21      1.40 o 
  -8   2   8        1.66        2.12      2.01 o 
  -7   2   8       88.81       82.89      1.10 o 
  -6   2   8       27.79       30.13      1.19 o 
  -5   2   8       74.23       76.08      1.62 o 
  -4   2   8      282.82      267.17      2.94 o 
  -3   2   8       91.25       92.41      1.74 o 
  -2   2   8       48.57       44.68      1.10 o 
  -1   2   8      273.02      279.90      2.24 o 
   0   2   8       39.41       40.49      0.81 o 
   1   2   8      262.51      261.23      2.34 o 
   2   2   8       18.73       16.47      0.88 o 
   3   2   8      226.45      245.37      2.28 o 
   4   2   8       70.52       68.46      0.91 o 
   5   2   8        0.19        0.26      0.39 o 
   6   2   8       14.50        9.54      0.48 o 
   7   2   8        3.35        2.33      1.55 o 
  -9   3   8       77.51       84.83      1.58 o 
  -8   3   8        4.12        3.83      1.10 o 
  -7   3   8       74.38       74.36      1.94 o 
  -6   3   8      159.16      151.42      2.61 o 
  -5   3   8        2.62        1.17      0.73 o 
  -4   3   8      607.36      614.98      6.14 o 
  -3   3   8        6.91        7.16      1.55 o 
  -2   3   8      329.47      333.97      3.59 o 
  -1   3   8      155.90      175.81      2.28 o 
   0   3   8       24.40       24.18      0.74 o 
   1   3   8      238.53      224.59      1.90 o 
   2   3   8      285.14      271.74      2.52 o 
   3   3   8      178.73      171.20      1.88 o 
   4   3   8       35.12       31.70      0.74 o 
   5   3   8        1.29        1.26      0.42 o 
   6   3   8       45.91       47.17      3.03 o 
   7   3   8        3.23        4.53      1.81 o 
  -9   4   8        5.07        2.50      0.94 o 
  -8   4   8        0.00        0.12      0.76 o 
  -7   4   8       46.15       44.73      1.70 o 
  -6   4   8       10.11        9.20      1.01 o 
  -5   4   8      848.28      855.40      8.05 o 
  -4   4   8      339.21      336.01      3.94 o 
  -3   4   8       85.43       83.46      1.82 o 
  -2   4   8       59.83       57.33      1.51 o 
  -1   4   8       64.72       69.96      1.33 o 
   0   4   8      210.89      217.27      2.10 o 
   1   4   8        1.32        2.35      0.49 o 
   2   4   8      212.49      214.42      3.30 o 
   3   4   8       27.69       24.80      0.95 o 
   4   4   8       43.45       42.25      0.91 o 
   5   4   8        4.05        3.50      0.55 o 
   6   4   8      148.76      142.27      5.91 o 
  -9   5   8       39.99       40.91      1.14 o 
  -8   5   8       96.79       92.85      3.44 o 
  -7   5   8       11.82        7.97      5.31 o 
  -6   5   8       15.81       16.06      1.10 o 
  -5   5   8      100.15       94.29      1.83 o 
  -4   5   8       45.34       39.08      1.28 o 
  -3   5   8      159.42      151.72      2.49 o 
  -2   5   8      122.19      124.45      2.59 o 
  -1   5   8      337.02      338.09     11.58 o 
   0   5   8      302.14      302.50      2.63 o 
   1   5   8       97.07      104.31      1.48 o 
   2   5   8      278.12      275.16      3.18 o 
   3   5   8       17.42       16.15      0.90 o 
   4   5   8       82.26       83.29      1.43 o 
   5   5   8        0.11       -0.49      0.53 o 
   6   5   8        7.63        8.12      1.20 o 
  -9   6   8        6.97        1.87      2.59 o 
  -8   6   8       12.28        6.90      5.05 o 
  -7   6   8       25.82       27.19      1.55 o 
  -6   6   8        0.02        0.00      0.55 o 
  -5   6   8       14.04       17.72      1.68 o 
  -4   6   8        3.84        2.85      0.82 o 
  -3   6   8       84.39       86.17      1.74 o 
  -2   6   8      410.27      417.85      4.78 o 
  -1   6   8       18.29       19.89      1.94 o 
   0   6   8       82.96       81.85      2.79 o 
   1   6   8      229.98      224.80      2.27 o 
   2   6   8       16.95       20.28      1.24 o 
   3   6   8       15.47       16.28      0.85 o 
   4   6   8       21.90       27.49      1.08 o 
   5   6   8        0.17        0.56      0.55 o 
  -9   7   8        1.89        0.78      1.10 o 
  -8   7   8       20.38       21.08      1.55 o 
  -7   7   8       20.70       23.56      1.55 o 
  -6   7   8        8.10        8.74      1.05 o 
  -5   7   8       54.05       50.04      1.80 o 
  -4   7   8        7.76       10.30      1.05 o 
  -3   7   8      143.74      133.83      2.25 o 
  -2   7   8      861.26      851.59      8.59 o 
  -1   7   8       90.89       97.36      1.88 o 
   0   7   8       95.25      101.20      1.88 o 
   1   7   8        3.24        1.52      0.71 o 
   2   7   8      172.68      167.55      2.06 o 
   3   7   8       27.77       27.82      1.20 o 
   4   7   8       10.94       11.24      0.86 o 
  -8   8   8        1.54        1.62      0.97 o 
  -7   8   8       14.66       18.71      1.33 o 
  -6   8   8        6.38        8.34      1.10 o 
  -5   8   8        5.01        8.93      1.81 o 
  -4   8   8      209.38      205.21      5.13 o 
  -3   8   8      162.89      160.69      5.84 o 
  -2   8   8       14.56       13.21      1.14 o 
  -1   8   8      195.97      186.27      3.67 o 
   0   8   8      204.01      206.51      4.15 o 
   1   8   8       20.67       23.27      1.60 o 
   2   8   8       85.39       94.30      1.77 o 
   3   8   8       74.59       81.58      2.89 o 
  -8   9   8       27.58       31.72      1.60 o 
  -7   9   8       93.93      106.69      5.06 o 
  -6   9   8       26.27       24.98      1.51 o 
  -5   9   8       33.15       36.34      4.02 o 
  -4   9   8        0.38        1.10      0.87 o 
  -3   9   8       26.05       24.83      1.67 o 
  -2   9   8       19.15       16.04      3.76 o 
  -1   9   8       14.04       11.62      1.19 o 
   0   9   8        0.00        0.95      0.87 o 
   1   9   8       55.44       55.12      1.59 o 
   2   9   8       41.21       42.91      1.70 o 
  -7  10   8       12.21        8.42      1.28 o 
  -6  10   8       18.85       21.82      2.40 o 
  -5  10   8       99.88      104.59      5.19 o 
  -4  10   8        9.84        7.84      1.23 o 
  -3  10   8        0.42        1.66      0.96 o 
  -2  10   8        0.12       -0.71      0.92 o 
  -1  10   8       27.48       30.19      3.63 o 
   0  10   8      107.53      113.78      6.80 o 
   1  10   8        0.68        0.86      0.84 o 
  -5  11   8       30.78       39.37      2.20 o 
  -4  11   8        0.02       -0.32      0.92 o 
  -3  11   8       25.36       24.04      1.94 o 
  -2  11   8        3.63        3.33      1.35 o 
  -1  11   8       26.15       32.15      1.77 o 
   1 -14   9        1.11       -1.17      1.17 o 
   2 -14   9       28.95       33.04      1.94 o 
   3 -14   9       39.55       37.06      1.81 o 
   4 -14   9       29.68       28.25      1.68 o 
  -1 -13   9        0.75        0.13      1.04 o 
   0 -13   9       17.45       22.41      1.81 o 
   1 -13   9        1.70        0.13      0.91 o 
   2 -13   9        5.24        6.87      1.30 o 
   3 -13   9       28.73       34.60      1.68 o 
   4 -13   9       85.25      101.90      2.46 o 
   5 -13   9        8.61        7.64      1.04 o 
  -2 -12   9       52.92       55.21      2.46 o 
  -1 -12   9        7.14        4.02      1.30 o 
   0 -12   9      100.46      101.92      2.72 o 
   1 -12   9       32.45       38.36      2.59 o 
   2 -12   9        0.00        0.07      0.52 o 
   3 -12   9        5.57        4.10      0.84 o 
   4 -12   9       46.97       52.36      1.49 o 
   5 -12   9       19.44       14.79      0.77 o 
  -3 -11   9        0.26        0.27      0.81 o 
  -2 -11   9        4.47        5.57      1.42 o 
  -1 -11   9        0.01        0.52      0.91 o 
   0 -11   9       37.71       37.75      0.96 o 
   1 -11   9       52.79       39.26      1.03 o 
   2 -11   9       10.27        7.17      0.84 o 
   3 -11   9        0.08       -0.01      0.40 o 
   4 -11   9       33.38       28.95      0.95 o 
   5 -11   9       68.94       73.02      1.54 o 
  -4 -10   9       43.76       46.27      1.81 o 
  -3 -10   9        0.22       -0.16      0.72 o 
  -2 -10   9        0.34        1.63      0.81 o 
  -1 -10   9        1.90        0.81      0.53 o 
   0 -10   9        0.04        0.06      0.46 o 
   1 -10   9        2.20        0.91      0.43 o 
   2 -10   9       12.67       10.27      1.30 o 
   3 -10   9        5.87        3.30      0.44 o 
   4 -10   9       42.15       36.59      0.85 o 
   5 -10   9        0.43        0.05      0.29 o 
   6 -10   9        4.88        3.76      1.30 o 
  -5  -9   9       98.22      102.25      2.40 o 
  -4  -9   9        5.43        5.04      1.71 o 
  -3  -9   9       25.74       24.47      1.81 o 
  -2  -9   9        4.72        4.24      0.37 o 
  -1  -9   9      303.57      281.11      3.48 o 
   0  -9   9        6.30        4.72      0.56 o 
   1  -9   9       20.29       15.22      1.05 o 
   2  -9   9      100.41       87.74      1.07 o 
   3  -9   9       48.34       35.33      0.83 o 
   4  -9   9        3.04        2.46      0.41 o 
   5  -9   9      185.47      169.58      1.46 o 
   6  -9   9        6.73        5.44      1.42 o 
   7  -9   9       11.04       10.49      2.72 o 
  -6  -8   9        1.73        3.44      1.12 o 
  -5  -8   9       48.10       46.84      1.77 o 
  -4  -8   9        2.08        2.79      1.21 o 
  -3  -8   9      132.25      126.30      2.44 o 
  -2  -8   9       22.91       21.45      1.12 o 
  -1  -8   9        3.13        2.24      0.24 o 
   0  -8   9      282.21      277.62      2.13 o 
   1  -8   9       28.97       30.80      0.68 o 
   2  -8   9        0.05        0.80      0.32 o 
   3  -8   9      532.66      484.24      3.40 o 
   4  -8   9      154.63      130.37      1.19 o 
   5  -8   9       20.67       19.22      0.68 o 
   6  -8   9       65.93       70.65      2.46 o 
   7  -8   9        0.00        1.04      1.17 o 
   8  -8   9        0.00        0.00      1.04 o 
  -6  -7   9        5.28        4.33      1.09 o 
  -5  -7   9      120.74      121.99      2.36 o 
  -4  -7   9      409.22      416.34      5.13 o 
  -3  -7   9       19.42       21.70      1.12 o 
  -2  -7   9      129.06      129.86      2.21 o 
  -1  -7   9       60.67       55.40      0.57 o 
   0  -7   9        7.97        8.96      0.51 o 
   1  -7   9       74.92       69.44      0.83 o 
   2  -7   9       15.91       12.51      0.47 o 
   3  -7   9      104.55      102.02      1.00 o 
   4  -7   9        2.96        4.87      0.30 o 
   5  -7   9       14.96       17.20      0.42 o 
   6  -7   9        0.97        1.42      1.17 o 
   7  -7   9        0.90        0.13      1.04 o 
   8  -7   9        6.96        6.22      1.81 o 
  -7  -6   9        8.67        8.52      1.21 o 
  -6  -6   9       38.32       34.68      1.88 o 
  -5  -6   9      153.38      158.34      2.55 o 
  -4  -6   9        2.51        3.01      1.03 o 
  -3  -6   9      565.10      592.93      9.26 o 
  -2  -6   9        0.06       -0.06      0.50 o 
  -1  -6   9      462.58      467.13      3.18 o 
   0  -6   9       32.16       29.04      0.60 o 
   1  -6   9        3.28        4.25      0.39 o 
   2  -6   9       15.06       13.19      0.56 o 
   3  -6   9      308.35      292.11      2.57 o 
   4  -6   9       39.71       39.10      0.54 o 
   5  -6   9        0.02        0.19      0.09 o 
   6  -6   9        2.32        1.30      1.04 o 
   7  -6   9      253.95      244.06      4.94 o 
   8  -6   9       37.82       38.49      2.59 o 
  -7  -5   9      131.60      143.49      2.64 o 
  -6  -5   9        1.82        1.57      0.81 o 
  -5  -5   9       15.54       13.79      1.09 o 
  -4  -5   9      270.61      267.70      3.16 o 
  -3  -5   9       11.28        8.70      0.94 o 
  -2  -5   9      358.21      368.12      5.34 o 
  -1  -5   9        7.63        9.59      1.04 o 
   0  -5   9       86.39       80.23      1.12 o 
   1  -5   9       35.11       39.61      0.74 o 
   2  -5   9       79.60       87.87      0.91 o 
   3  -5   9      759.73      757.38      5.19 o 
   4  -5   9      244.38      230.79      1.57 o 
   5  -5   9       30.52       31.16      0.81 o 
   6  -5   9        0.01        0.65      1.04 o 
   7  -5   9       27.94       29.15      3.24 o 
   8  -5   9       17.26       16.07      2.07 o 
  -8  -4   9       37.47       41.55      1.68 o 
  -7  -4   9        3.07        3.17      0.93 o 
  -6  -4   9       14.06       15.58      1.68 o 
  -5  -4   9        7.75       10.10      0.93 o 
  -4  -4   9      105.94      109.34      3.89 o 
  -3  -4   9        1.67        3.89      1.81 o 
  -2  -4   9        0.05        0.00      0.65 o 
  -1  -4   9       98.65       98.72      2.08 o 
   0  -4   9       30.55       28.44      0.61 o 
   1  -4   9      323.92      317.95      3.32 o 
   2  -4   9       90.97       86.68      1.14 o 
   3  -4   9       18.00       21.56      0.65 o 
   4  -4   9      126.37      122.36      1.00 o 
   5  -4   9       86.59       74.16      1.20 o 
   6  -4   9        0.57        0.39      1.04 o 
   7  -4   9        0.99        0.52      1.17 o 
   8  -4   9      109.23      117.62      3.76 o 
  -8  -3   9        4.58        4.97      1.03 o 
  -7  -3   9       97.46       96.70      1.99 o 
  -6  -3   9        1.13        1.81      1.30 o 
  -4  -3   9       53.34       53.02      2.98 o 
  -2  -3   9        0.06        0.52      0.78 o 
  -1  -3   9       61.31       47.45      1.56 o 
   0  -3   9       57.87       57.51      0.96 o 
   1  -3   9      234.02      207.16      1.55 o 
   2  -3   9      270.96      278.87      2.05 o 
   3  -3   9       91.34       78.31      2.65 o 
   4  -3   9      102.10       96.81      1.02 o 
   5  -3   9      149.93      133.97      2.89 o 
   6  -3   9       16.51       16.71      1.19 o 
   7  -3   9       10.91       14.27      1.28 o 
   8  -3   9       48.48       53.52      4.41 o 
  -8  -2   9       52.35       56.29      2.40 o 
  -7  -2   9        4.29        4.79      1.42 o 
  -6  -2   9      210.39      211.65      5.71 o 
  -5  -2   9       25.40       22.81      2.59 o 
  -4  -2   9       25.28       31.49      2.59 o 
  -3  -2   9        2.52        2.33      0.91 o 
  -2  -2   9        2.14        2.55      0.24 o 
  -1  -2   9        9.95       16.16      0.53 o 
   0  -2   9      266.39      275.69      1.99 o 
   1  -2   9       92.11       99.24      0.97 o 
   2  -2   9        6.47        5.17      0.37 o 
   3  -2   9        2.00        1.46      0.29 o 
   4  -2   9      554.63      529.42      3.60 o 
   5  -2   9      127.52      110.04      1.35 o 
   6  -2   9       27.48       21.84      2.40 o 
   7  -2   9        2.15        2.01      1.01 o 
   8  -2   9       36.22       37.51      2.14 o 
  -9  -1   9        4.87       -0.07      0.62 o 
  -8  -1   9        1.83        0.78      1.17 o 
  -7  -1   9      190.27      188.22      4.15 o 
  -5  -1   9        3.14        3.50      1.81 o 
  -4  -1   9       59.93       55.16      1.02 o 
  -3  -1   9        1.80        1.25      0.24 o 
  -2  -1   9      153.87      156.87      1.27 o 
  -1  -1   9       14.54       18.35      0.50 o 
   0  -1   9      430.80      412.55      2.88 o 
   1  -1   9        0.85        1.16      0.36 o 
   2  -1   9      336.29      354.32      2.52 o 
   3  -1   9      104.10      108.51      0.97 o 
   4  -1   9       41.37       48.96      0.68 o 
   5  -1   9       44.74       43.47      0.68 o 
   6  -1   9      131.39      130.93      4.55 o 
   7  -1   9        5.51        5.98      1.19 o 
   8  -1   9       38.14       38.43      1.92 o 
  -9   0   9       51.61       57.93      2.72 o 
  -8   0   9        5.48        5.18      1.42 o 
  -7   0   9        0.47        0.34      0.52 o 
  -6   0   9       65.07       60.80      0.91 o 
  -5   0   9       18.45       18.62      1.10 o 
  -4   0   9       18.88       18.49      0.36 o 
  -3   0   9      187.68      205.28      1.63 o 
  -2   0   9        7.87        8.07      0.45 o 
  -1   0   9       37.75       38.99      0.76 o 
   0   0   9       50.89       46.26      0.76 o 
   1   0   9      289.89      277.35      2.33 o 
   2   0   9       33.29       41.40      1.08 o 
   3   0   9       69.48       68.03      0.94 o 
   4   0   9      522.75      475.47      3.31 o 
   5   0   9        4.14        2.94      0.90 o 
   6   0   9        0.31        0.02      0.18 o 
   7   0   9       23.10       21.38      2.20 o 
  -9   1   9       26.09       24.36      2.07 o 
  -8   1   9        7.73        8.55      1.55 o 
  -7   1   9        1.72        1.02      0.57 o 
  -6   1   9        5.33        3.25      2.59 o 
  -5   1   9        0.11        0.26      0.64 o 
  -4   1   9       34.74       34.72      1.36 o 
  -3   1   9      162.64      147.57      2.30 o 
  -2   1   9        2.85        5.33      0.53 o 
  -1   1   9        8.59       10.84      0.52 o 
   0   1   9       38.19       39.56      0.79 o 
   1   1   9       37.39       35.79      0.72 o 
   2   1   9      330.27      322.26      2.77 o 
   3   1   9       10.31       14.43      0.54 o 
   4   1   9       14.23       17.33      0.57 o 
   5   1   9      184.50      173.83      1.66 o 
   6   1   9        0.99       -0.05      0.22 o 
   7   1   9       84.87       96.58      3.50 o 
  -9   2   9       36.39       40.04      2.33 o 
  -8   2   9        0.38        0.22      0.62 o 
  -7   2   9        2.60        2.52      0.99 o 
  -6   2   9      246.34      243.29      3.17 o 
  -5   2   9      312.86      324.52      3.72 o 
  -4   2   9       61.08       68.40      1.56 o 
  -3   2   9       27.32       29.10      1.10 o 
  -2   2   9      124.49      138.86      1.93 o 
  -1   2   9      157.68      176.44      1.60 o 
   0   2   9       50.61       48.97      1.00 o 
   1   2   9       33.83       34.78      0.83 o 
   2   2   9      193.05      180.53      1.81 o 
   3   2   9        1.23        0.71      0.38 o 
   4   2   9        3.07        4.48      0.56 o 
   5   2   9       43.87       51.02      1.03 o 
   6   2   9       28.66       28.85      1.72 o 
   7   2   9       17.61       16.07      2.33 o 
  -9   3   9       15.46       19.30      1.94 o 
  -8   3   9        2.44        0.95      0.65 o 
  -7   3   9        0.03        0.19      0.64 o 
  -6   3   9      416.28      410.15      5.27 o 
  -5   3   9        8.00        7.52      1.01 o 
  -4   3   9        2.96        2.31      1.17 o 
  -3   3   9        5.04        4.32      0.77 o 
  -2   3   9        9.79        8.36      0.82 o 
  -1   3   9      250.59      245.50      2.11 o 
   0   3   9        2.42        3.00      0.55 o 
   1   3   9        8.02        8.27      0.57 o 
   2   3   9       34.25       31.45      0.90 o 
   3   3   9       17.64       17.99      1.87 o 
   4   3   9       39.73       43.70      0.88 o 
   5   3   9       88.64       79.28      1.31 o 
   6   3   9        7.04       10.15      0.60 o 
  -9   4   9        1.02        0.31      0.51 o 
  -8   4   9      113.97      116.42      2.34 o 
  -7   4   9      260.58      253.64      3.44 o 
  -6   4   9       24.39       22.59      1.28 o 
  -5   4   9       59.92       59.24      1.60 o 
  -4   4   9      142.23      140.30      2.20 o 
  -3   4   9       22.91       17.24      1.10 o 
  -2   4   9       84.70       85.99      1.65 o 
  -1   4   9       49.48       42.08      1.09 o 
   0   4   9       12.23        9.97      0.75 o 
   1   4   9       82.45       85.96      1.25 o 
   2   4   9      138.28      129.71      1.56 o 
   3   4   9      100.53      100.12      1.36 o 
   4   4   9        0.00       -0.18      0.38 o 
   5   4   9       15.34       18.91      0.75 o 
   6   4   9       18.33       16.96      0.95 o 
  -9   5   9       13.54        6.92      2.55 o 
  -8   5   9        0.02        0.06      0.68 o 
  -7   5   9      277.18      266.71      3.63 o 
  -6   5   9      246.26      247.93      3.35 o 
  -5   5   9       85.22       86.34      1.88 o 
  -4   5   9        7.77        7.11      0.96 o 
  -3   5   9      270.18      270.47      3.26 o 
  -2   5   9      316.74      318.70      3.59 o 
  -1   5   9        9.38        7.66      0.87 o 
   0   5   9      372.85      355.83      4.40 o 
   1   5   9       72.81       75.70      1.55 o 
   2   5   9        3.94        5.85      0.73 o 
   3   5   9        1.54        1.36      0.56 o 
   4   5   9       84.09       85.13      1.68 o 
   5   5   9       12.57       12.03      1.10 o 
  -8   6   9       39.22       38.18      1.96 o 
  -7   6   9        0.38       -0.06      0.64 o 
  -6   6   9        0.02        0.45      0.73 o 
  -5   6   9        0.06        0.71      0.88 o 
  -4   6   9       15.02       13.41      1.33 o 
  -3   6   9       28.66       24.68      1.47 o 
  -2   6   9       33.45       31.41      1.63 o 
  -1   6   9       66.28       67.63      1.92 o 
   0   6   9       46.77       44.26      1.41 o 
   1   6   9        0.66        0.57      0.57 o 
   2   6   9       45.32       44.54      1.23 o 
   3   6   9       56.36       61.74      1.68 o 
   4   6   9       40.70       35.08      1.07 o 
  -8   7   9        6.91        9.74      1.36 o 
  -7   7   9       11.26        8.60      5.96 o 
  -6   7   9        0.41       -0.26      0.73 o 
  -5   7   9        2.83        2.50      1.10 o 
  -4   7   9      150.80      145.03      3.63 o 
  -3   7   9       91.40       92.15      2.02 o 
  -2   7   9      217.33      202.84      8.57 o 
  -1   7   9       74.00       76.02      3.50 o 
   0   7   9      406.39      413.37      4.02 o 
   1   7   9       38.76       39.14      1.41 o 
   2   7   9        0.45       -0.11      0.51 o 
   3   7   9        0.00       -0.36      0.60 o 
  -8   8   9        2.78        3.24      1.10 o 
  -7   8   9        3.31        5.58      1.14 o 
  -6   8   9        8.64       10.98      1.23 o 
  -5   8   9       17.37       18.33      1.63 o 
  -4   8   9       12.25        9.44      1.19 o 
  -3   8   9       18.51       21.39      1.65 o 
  -2   8   9       61.98       64.54      2.13 o 
  -1   8   9       38.54       33.74      1.51 o 
   0   8   9      129.18      131.45      1.97 o 
   1   8   9       64.37       60.76      1.93 o 
   2   8   9       32.53       35.24      1.27 o 
   3   8   9        7.23        7.00      1.24 o 
  -7   9   9       24.47       32.67      1.88 o 
  -6   9   9       30.34       28.83      1.69 o 
  -5   9   9       18.65       23.47      1.84 o 
  -4   9   9       12.22       13.56      1.33 o 
  -3   9   9       15.27       15.97      1.37 o 
  -2   9   9       87.52       85.61      3.82 o 
  -1   9   9      204.71      214.87      3.76 o 
   0   9   9        0.09        0.31      0.75 o 
   1   9   9       10.30       10.35      1.04 o 
  -6  10   9        1.32        1.03      1.05 o 
  -5  10   9        0.03        1.27      1.05 o 
  -4  10   9       35.30       29.80      2.40 o 
  -3  10   9       21.49       17.93      4.21 o 
  -2  10   9        4.93        5.06      1.19 o 
  -1  10   9       22.06       22.44      1.59 o 
   0  10   9       37.37       39.61      1.66 o 
   0 -13  10       45.24       43.28      3.37 o 
   1 -13  10       27.65       25.27      1.81 o 
   2 -13  10        6.51        9.97      2.20 o 
   3 -13  10       41.09       37.32      1.68 o 
   4 -13  10        5.49        2.75      2.40 o 
   5 -13  10       22.35       22.47      1.55 o 
  -2 -12  10       16.34       16.32      1.55 o 
  -1 -12  10       25.96       22.51     12.96 o 
   0 -12  10       10.22       11.66      1.55 o 
   1 -12  10       17.00       13.52      0.84 o 
   2 -12  10        2.36        2.56      0.68 o 
   3 -12  10        0.05       -0.04      0.62 o 
   4 -12  10        2.42        1.84      0.74 o 
   5 -12  10      121.31      120.25      1.64 o 
  -3 -11  10       64.12       75.66      3.50 o 
  -2 -11  10        1.48        1.10      1.12 o 
  -1 -11  10       46.22       41.27      1.55 o 
   0 -11  10       33.52       31.72      0.88 o 
   1 -11  10       42.67       29.31      0.83 o 
   2 -11  10       36.14       38.59      0.91 o 
   3 -11  10       66.42       64.21      1.07 o 
   4 -11  10       44.99       38.24      0.85 o 
   5 -11  10       33.23       29.93      0.93 o 
  -4 -10  10       73.52       77.75      2.27 o 
  -3 -10  10       18.05       17.27      1.60 o 
  -2 -10  10       16.43       17.63      1.21 o 
  -1 -10  10        0.04        0.62      0.72 o 
   0 -10  10       21.28       20.17      0.63 o 
   1 -10  10       57.29       51.49      0.91 o 
   2 -10  10       38.29       38.64      0.93 o 
   3 -10  10        7.04        6.31      0.51 o 
   4 -10  10        0.23        0.40      0.58 o 
   5 -10  10       34.78       28.11      0.72 o 
  -5  -9  10        0.39        1.44      1.03 o 
  -4  -9  10        1.36        0.94      0.90 o 
  -3  -9  10       68.88       70.63      2.14 o 
  -2  -9  10       87.38       91.69      2.66 o 
  -1  -9  10        5.21        2.59      0.70 o 
   0  -9  10        9.86        8.92      0.51 o 
   1  -9  10       39.53       38.78      0.89 o 
   2  -9  10       58.49       54.90      0.96 o 
   3  -9  10      125.89      119.32      1.29 o 
   4  -9  10       18.34       19.52      0.59 o 
   5  -9  10        1.94        1.25      0.39 o 
   6  -9  10        2.64        3.37      1.30 o 
  -5  -8  10        4.71        4.82      1.12 o 
  -4  -8  10       26.70       27.84      1.88 o 
  -3  -8  10       38.83       39.32      1.49 o 
  -2  -8  10       67.59       68.52      2.46 o 
  -1  -8  10      295.05      278.57      3.21 o 
   0  -8  10        5.34        6.68      0.53 o 
   1  -8  10        1.69        1.53      0.39 o 
   2  -8  10      172.42      156.40      1.58 o 
   3  -8  10       25.97       25.15      0.70 o 
   4  -8  10        7.29        6.57      0.42 o 
   5  -8  10        4.88        7.05      0.81 o 
   6  -8  10      141.26      140.63      4.67 o 
   7  -8  10       38.71       44.06      2.46 o 
  -6  -7  10        0.45        1.14      0.90 o 
  -5  -7  10        7.35        8.03      1.84 o 
  -4  -7  10      161.58      171.50      4.61 o 
  -3  -7  10      126.71      122.20      2.72 o 
  -2  -7  10       30.65       31.43      1.21 o 
  -1  -7  10      133.07      143.48      1.22 o 
   0  -7  10       22.47       23.51      0.56 o 
   1  -7  10        0.92        1.44      0.36 o 
   2  -7  10      116.61       98.13      1.07 o 
   3  -7  10       71.71       70.87      1.00 o 
   4  -7  10       44.54       39.11      0.70 o 
   5  -7  10       30.39       24.10      0.48 o 
   6  -7  10       42.23       30.45      1.94 o 
   7  -7  10       16.67       20.08      2.07 o 
   8  -7  10        6.53        5.83      1.81 o 
  -7  -6  10       65.14       72.55      2.58 o 
  -6  -6  10        0.61        0.45      0.81 o 
  -5  -6  10       18.46       19.34      1.62 o 
  -4  -6  10       63.60       59.86      1.68 o 
  -3  -6  10        2.12        3.11      0.81 o 
  -2  -6  10      106.49       97.51      1.99 o 
  -1  -6  10       21.06       21.77      0.90 o 
   0  -6  10       53.91       53.85      0.83 o 
   1  -6  10      522.68      514.48      3.76 o 
   2  -6  10      171.06      166.39      1.47 o 
   3  -6  10       14.67       17.22      0.48 o 
   4  -6  10      142.24      131.69      1.20 o 
   5  -6  10       25.39       22.50      0.63 o 
   6  -6  10       37.26       34.47      2.07 o 
   7  -6  10       48.43       50.28      3.89 o 
   8  -6  10       50.73       54.17      2.98 o 
  -7  -5  10       26.82       24.86      1.49 o 
  -6  -5  10        0.08        0.69      0.81 o 
  -5  -5  10       17.71       18.70      1.49 o 
  -4  -5  10       17.47       19.18      1.27 o 
  -3  -5  10        8.67        9.72      2.20 o 
  -2  -5  10       98.29      104.67      3.63 o 
  -1  -5  10      207.44      214.97      3.64 o 
   0  -5  10      155.51      153.60      4.54 o 
   1  -5  10     2679.68     2768.80     24.04 o 
   2  -5  10     1808.01     1823.56     15.52 o 
   3  -5  10       22.80       22.91      0.53 o 
   4  -5  10        1.07        1.43      0.29 o 
   5  -5  10        0.09        0.34      0.26 o 
   6  -5  10        4.55        4.02      1.30 o 
   7  -5  10       13.20       15.03      1.81 o 
   8  -5  10       15.58       16.06      3.50 o 
  -7  -4  10       54.89       52.31      3.11 o 
  -6  -4  10       31.11       31.49      1.61 o 
  -5  -4  10       47.19       44.84      2.33 o 
  -4  -4  10        3.16        3.24      1.30 o 
  -3  -4  10       27.37       28.25      1.68 o 
  -1  -4  10      423.28      423.17      5.86 o 
   0  -4  10       98.61       96.12      2.98 o 
   1  -4  10       51.73       55.61      1.12 o 
   2  -4  10      580.10      588.65      5.09 o 
   3  -4  10      117.99      119.68      1.22 o 
   4  -4  10       15.89       16.46      0.53 o 
   5  -4  10        4.20        2.41      0.48 o 
   6  -4  10        2.53        2.20      1.30 o 
   7  -4  10       10.70       14.25      1.94 o 
   8  -4  10        6.18        9.85      2.07 o 
  -8  -3  10        8.11        6.89      1.43 o 
  -7  -3  10       21.93       18.06      1.88 o 
  -6  -3  10       11.71       13.21      1.81 o 
  -5  -3  10       22.28       21.51      1.81 o 
  -4  -3  10        0.00        0.65      1.04 o 
  -3  -3  10        2.50        1.30      1.04 o 
  -2  -3  10      116.58      120.40      2.59 o 
  -1  -3  10      498.76      485.62      6.52 o 
   0  -3  10     1178.89     1179.80      9.56 o 
   1  -3  10       18.31       16.12      0.66 o 
   2  -3  10      813.76      810.30      5.56 o 
   3  -3  10      379.27      364.49      2.77 o 
   4  -3  10      472.53      477.61      7.80 o 
   5  -3  10        9.32        8.15      0.83 o 
   6  -3  10       15.93       20.64      1.49 o 
   7  -3  10        9.06        8.84      1.28 o 
   8  -3  10       30.49       35.63      2.72 o 
  -8  -2  10       34.63       35.25      2.46 o 
  -7  -2  10       76.30       76.23      2.98 o 
  -6  -2  10       12.05       11.79      1.68 o 
  -5  -2  10      299.62      295.47      5.20 o 
  -4  -2  10       64.61       68.71      2.33 o 
  -3  -2  10      135.55      138.46      2.85 o 
  -2  -2  10      195.47      209.55      1.60 o 
  -1  -2  10        5.97        7.71      0.45 o 
   0  -2  10       15.19       14.83      0.60 o 
   1  -2  10      183.81      171.05      1.47 o 
   2  -2  10      318.30      311.51      2.14 o 
   3  -2  10      389.70      366.45      2.38 o 
   4  -2  10        6.86        3.76      0.39 o 
   5  -2  10       61.60       54.02      0.81 o 
   6  -2  10        0.17        1.40      1.08 o 
   7  -2  10       25.05       29.07      1.60 o 
  -8  -1  10        6.55        7.77      1.81 o 
  -7  -1  10       14.48       15.16      1.81 o 
  -6  -1  10        8.63        7.90      1.55 o 
  -5  -1  10      112.14      111.16      2.98 o 
  -4  -1  10       31.68       24.41      1.19 o 
  -3  -1  10        0.05        0.42      0.27 o 
  -2  -1  10       44.44       44.38      0.78 o 
  -1  -1  10       37.58       38.88      0.79 o 
   0  -1  10      456.34      449.72      3.25 o 
   1  -1  10       13.39       18.07      0.75 o 
   2  -1  10       14.24       10.59      0.51 o 
   3  -1  10       96.72      109.28      1.14 o 
   4  -1  10        6.09        4.34      0.71 o 
   5  -1  10       38.24       33.11      1.05 o 
   6  -1  10       42.70       49.37      1.74 o 
   7  -1  10       39.31       42.55      1.88 o 
  -8   0  10        0.98        1.68      1.42 o 
  -7   0  10        6.02        6.35      1.55 o 
  -6   0  10       18.41       16.10      0.84 o 
  -5   0  10       17.03       18.39      0.52 o 
  -4   0  10      398.34      379.04      2.87 o 
  -3   0  10       41.53       41.70      1.03 o 
  -2   0  10      160.90      141.66      2.03 o 
  -1   0  10       90.75       88.46      1.07 o 
   0   0  10      123.60      124.46      1.53 o 
   1   0  10       36.11       32.77      0.75 o 
   2   0  10      514.83      475.31      3.61 o 
   3   0  10       51.31       52.77      0.94 o 
   4   0  10      183.83      174.20      1.66 o 
   5   0  10        9.38        9.02      0.50 o 
   6   0  10       60.13       64.03      2.85 o 
   7   0  10       57.40       57.42      4.67 o 
  -8   1  10        5.75        5.44      1.55 o 
  -7   1  10        0.46        0.26      1.04 o 
  -6   1  10       46.25       49.51      1.56 o 
  -5   1  10       58.30       52.18      1.56 o 
  -4   1  10       64.07       64.04      1.84 o 
  -3   1  10      151.48      132.45      1.49 o 
  -2   1  10       47.54       47.47      1.07 o 
  -1   1  10      189.61      194.09      3.26 o 
   0   1  10       56.43       56.16      0.91 o 
   1   1  10       22.82       24.98      0.94 o 
   2   1  10       21.11       19.20      0.73 o 
   3   1  10      575.76      582.32      4.31 o 
   4   1  10       17.71       14.33      0.55 o 
   5   1  10        1.25        0.21      0.35 o 
   6   1  10       12.29       11.92      2.07 o 
   7   1  10       57.73       64.16      3.37 o 
  -8   2  10        5.70        0.00      1.04 o 
  -7   2  10        1.24        0.66      0.49 o 
  -6   2  10       72.49       74.93      3.63 o 
  -5   2  10      264.82      270.47      3.49 o 
  -4   2  10        0.64       -0.32      0.64 o 
  -3   2  10       77.03       71.91      2.33 o 
  -2   2  10       34.62       37.99      1.19 o 
  -1   2  10       30.34       21.82      0.85 o 
   0   2  10       45.20       53.30      1.05 o 
   1   2  10       51.46       52.59      1.19 o 
   2   2  10       16.40       14.80      0.66 o 
   3   2  10        8.28        6.38      0.54 o 
   4   2  10        1.25        0.62      0.38 o 
   5   2  10      176.06      180.54      3.74 o 
   6   2  10      140.14      165.77      4.54 o 
  -8   3  10       20.36       21.00      1.07 o 
  -7   3  10       43.24       44.75      1.65 o 
  -6   3  10       11.38        0.19      0.73 o 
  -5   3  10       92.02       97.98      2.02 o 
  -4   3  10        0.25        0.06      0.64 o 
  -3   3  10        9.34       10.61      1.01 o 
  -2   3  10      323.04      302.75      2.61 o 
  -1   3  10        0.15       -0.25      0.42 o 
   0   3  10       40.62       37.33      0.89 o 
   1   3  10      150.43      163.91      1.72 o 
   2   3  10        0.69        0.99      0.49 o 
   3   3  10        8.27        7.48      0.62 o 
   4   3  10       55.13       44.92      1.01 o 
   5   3  10        5.99        3.89      1.59 o 
   6   3  10        4.27        2.33      1.81 o 
  -8   4  10      102.85      109.12      2.48 o 
  -7   4  10        0.00       -0.06      0.73 o 
  -6   4  10      359.37      361.29      4.46 o 
  -5   4  10        0.37        0.30      0.96 o 
  -4   4  10       28.17       26.30      1.28 o 
  -3   4  10       21.85       32.42      2.01 o 
  -2   4  10        0.84        1.23      0.73 o 
  -1   4  10       69.10       69.01      1.19 o 
   0   4  10      171.93      166.22      2.86 o 
   1   4  10        6.47        8.72      0.78 o 
   2   4  10       12.46       13.55      0.76 o 
   3   4  10       38.02       36.73      0.98 o 
   4   4  10       47.78       50.98      1.08 o 
   5   4  10       27.01       28.69      1.03 o 
  -8   5  10      149.69      138.24      2.80 o 
  -7   5  10       76.66       80.53      2.15 o 
  -6   5  10        6.80       -0.06      0.73 o 
  -5   5  10        3.13        1.00      1.33 o 
  -4   5  10       18.88       20.80      1.28 o 
  -3   5  10      101.72      108.45      2.06 o 
  -2   5  10      340.18      349.60      4.44 o 
  -1   5  10       40.70       37.12      1.04 o 
   0   5  10        0.24        0.10      0.50 o 
   1   5  10      594.25      592.05      4.89 o 
   2   5  10       26.51       26.25      1.08 o 
   3   5  10        2.98        3.26      0.69 o 
   4   5  10       40.38       39.84      1.11 o 
  -8   6  10        0.08        0.12      0.87 o 
  -7   6  10      112.28      115.42      2.52 o 
  -6   6  10        2.88        0.00      0.68 o 
  -5   6  10        2.97        2.18      0.96 o 
  -4   6  10      179.44      179.02      6.42 o 
  -3   6  10      241.27      237.05      3.26 o 
  -2   6  10      153.65      145.10      4.80 o 
  -1   6  10      159.69      156.85      2.16 o 
   0   6  10      131.19      124.89      1.96 o 
   1   6  10       32.17       30.43      1.08 o 
   2   6  10       30.05       34.25      1.24 o 
   3   6  10       13.23       13.63      1.29 o 
   4   6  10       42.90       46.48      1.26 o 
  -7   7  10       63.32       69.46      2.15 o 
  -6   7  10       13.24       14.76      1.42 o 
  -5   7  10        0.17        0.97      0.92 o 
  -4   7  10      138.75      157.42      2.80 o 
  -3   7  10       17.31       16.98      1.37 o 
  -2   7  10       21.88       22.93      1.63 o 
  -1   7  10        0.19        0.48      0.62 o 
   0   7  10        8.06        8.74      0.87 o 
   1   7  10       47.79       51.33      2.03 o 
   2   7  10       30.47       29.18      1.28 o 
   3   7  10        5.37        6.21      0.94 o 
  -7   8  10        4.65        4.28      1.45 o 
  -6   8  10       12.16       13.32      1.75 o 
  -5   8  10       31.33       33.08      2.04 o 
  -4   8  10       49.59       57.04      1.97 o 
  -3   8  10        5.31        4.78      1.14 o 
  -2   8  10       41.57       46.67      2.70 o 
  -1   8  10       36.83       40.05      1.37 o 
   0   8  10       21.37       20.05      1.43 o 
   1   8  10       33.63       33.41      1.78 o 
  -6   9  10      179.07      189.26      3.76 o 
  -5   9  10      101.24       97.75      4.08 o 
  -4   9  10        1.53        1.33      1.68 o 
  -3   9  10      163.63      164.63      3.11 o 
  -2   9  10        4.39        4.79      1.19 o 
  -1   9  10        8.11       10.69      1.10 o 
   0   9  10       65.80       70.39      2.17 o 
   2 -13  11        7.86        8.87      1.05 o 
   3 -13  11       15.57       18.94      1.33 o 
  -1 -12  11        3.52        1.67      1.00 o 
   0 -12  11        0.38       -0.35      0.72 o 
   1 -12  11       10.13       10.62      1.09 o 
   2 -12  11       95.03      109.14      3.70 o 
   3 -12  11        1.09        0.77      0.97 o 
   4 -12  11       33.38       37.39      1.09 o 
  -2 -11  11       41.84       43.44      1.77 o 
  -1 -11  11        2.29        0.33      0.77 o 
   0 -11  11       43.38       46.96      1.49 o 
   1 -11  11        9.10       10.06      1.09 o 
   2 -11  11        2.93        4.13      0.68 o 
   3 -11  11       22.86       21.61      2.46 o 
   4 -11  11        0.51        0.65      0.57 o 
  -3 -10  11       68.67       72.58      2.08 o 
  -2 -10  11       44.77       45.06      4.15 o 
  -1 -10  11        5.36        3.30      0.90 o 
   0 -10  11        8.04        8.89      1.15 o 
   1 -10  11      156.73      161.00      1.84 o 
   2 -10  11        5.23        4.24      0.60 o 
   3 -10  11        4.27        9.81      0.59 o 
   4 -10  11       34.49       33.60      1.27 o 
  -4  -9  11       55.68       53.40      1.93 o 
  -3  -9  11      149.93      141.75      3.63 o 
  -2  -9  11      133.57      135.93      4.73 o 
  -1  -9  11        0.90        1.51      0.72 o 
   0  -9  11       12.37       11.94      0.70 o 
   1  -9  11       13.75       16.72      0.74 o 
   2  -9  11        2.94        2.94      0.51 o 
   3  -9  11       15.41       13.30      0.59 o 
   4  -9  11        1.48        0.97      0.51 o 
   5  -9  11       17.02       14.25      2.46 o 
  -5  -8  11        4.63        4.02      1.15 o 
  -4  -8  11       35.54       36.98      1.84 o 
  -3  -8  11      256.18      255.48      6.17 o 
  -2  -8  11       38.36       41.00      1.88 o 
  -1  -8  11      119.80      115.42      3.05 o 
   0  -8  11       93.03       96.74      1.47 o 
   1  -8  11        4.86        3.34      0.77 o 
   2  -8  11        1.51        2.25      0.46 o 
   3  -8  11       14.15       11.33      0.57 o 
   4  -8  11       33.47       29.00      0.85 o 
   5  -8  11       65.02       54.41      3.56 o 
   7  -8  11      166.91      166.85      4.41 o 
  -6  -7  11        0.00        0.25      1.03 o 
  -5  -7  11       43.94       45.16      1.77 o 
  -4  -7  11       35.20       36.86      1.75 o 
  -3  -7  11      359.06      364.91      8.39 o 
  -2  -7  11      147.12      151.45      3.89 o 
  -1  -7  11       25.40       25.60      1.09 o 
   0  -7  11        0.08       -0.04      0.22 o 
   1  -7  11      136.97      130.98      1.44 o 
   2  -7  11       91.36       82.42      1.12 o 
   3  -7  11       63.96       62.53      0.87 o 
   4  -7  11        0.09        0.13      0.26 o 
   5  -7  11        0.86        0.17      0.21 o 
   6  -7  11        3.09        2.85      1.30 o 
   7  -7  11        6.33        7.12      2.85 o 
  -6  -6  11       10.22        8.69      1.24 o 
  -5  -6  11       38.30       41.61      1.71 o 
  -4  -6  11      182.79      185.78      3.26 o 
  -3  -6  11        1.87        2.16      0.93 o 
  -2  -6  11       86.24       80.74      1.88 o 
  -1  -6  11      260.75      265.88      5.65 o 
   0  -6  11       64.92       65.29      0.96 o 
   1  -6  11       61.60       60.75      1.02 o 
   2  -6  11       71.46       67.48      0.99 o 
   3  -6  11       12.71       11.95      0.47 o 
   4  -6  11       12.45       10.56      0.59 o 
   5  -6  11       42.82       41.26      2.00 o 
   6  -6  11        1.11        1.17      1.17 o 
   7  -6  11        0.83        0.26      1.17 o 
  -7  -5  11        5.32        6.12      1.21 o 
  -6  -5  11       14.81       16.10      1.51 o 
  -5  -5  11      122.31      131.97      2.40 o 
  -4  -5  11       85.59       90.90      1.96 o 
  -3  -5  11        1.59        1.42      1.17 o 
  -2  -5  11        7.18        7.90      1.43 o 
  -1  -5  11      339.13      338.21      5.20 o 
   0  -5  11      261.42      260.05      4.16 o 
   1  -5  11      281.21      278.83      2.70 o 
   2  -5  11      437.01      429.66      3.91 o 
   3  -5  11      124.05      120.81      1.17 o 
   4  -5  11        1.26        1.23      0.32 o 
   5  -5  11        9.07       10.37      0.55 o 
   6  -5  11      206.42      214.71      4.54 o 
   7  -5  11       20.68       23.19      2.20 o 
  -7  -4  11        0.11        0.41      1.34 o 
  -6  -4  11       14.44       15.65      1.31 o 
  -5  -4  11        0.61       -0.26      1.17 o 
  -4  -4  11        2.16        1.94      1.30 o 
  -3  -4  11      175.76      180.56      3.76 o 
  -2  -4  11      245.46      258.17      4.42 o 
  -1  -4  11        7.34        8.03      1.17 o 
   0  -4  11        0.00        0.26      1.17 o 
   1  -4  11        0.43        1.35      0.47 o 
   2  -4  11      199.23      196.57      1.72 o 
   3  -4  11       36.38       38.63      0.82 o 
   4  -4  11       22.31       22.40      0.87 o 
   5  -4  11        0.40        0.22      0.24 o 
   6  -4  11       10.90       10.36      2.59 o 
   7  -4  11       32.13       35.63      2.46 o 
  -7  -3  11        0.06        0.13      1.17 o 
  -6  -3  11      263.55      270.57      5.59 o 
  -5  -3  11        4.02        5.05      1.42 o 
  -4  -3  11       18.73       16.71      1.68 o 
  -3  -3  11       76.83       77.28      2.46 o 
  -2  -3  11      244.66      254.28      4.29 o 
  -1  -3  11        3.86        3.33      0.36 o 
   0  -3  11      607.91      606.05      5.19 o 
   1  -3  11       64.69       62.77      1.09 o 
   2  -3  11      993.70     1012.31      7.14 o 
   3  -3  11       66.64       64.47      1.12 o 
   4  -3  11       67.11       62.52      0.91 o 
   5  -3  11       17.40       11.38      1.13 o 
   6  -3  11        7.18        7.65      1.10 o 
   7  -3  11        0.01       -0.29      1.10 o 
  -7  -2  11       14.39       14.12      2.07 o 
  -6  -2  11      115.51      119.45      3.50 o 
  -5  -2  11        0.19        0.39      1.17 o 
  -4  -2  11       86.32       93.49      2.85 o 
  -3  -2  11       44.30       44.97      2.07 o 
  -2  -2  11       27.39       30.05      1.77 o 
  -1  -2  11        1.63        1.97      0.40 o 
   0  -2  11       50.57       52.20      0.89 o 
   1  -2  11      210.65      202.18      1.77 o 
   2  -2  11      199.08      192.15      1.81 o 
   3  -2  11      465.07      458.47      3.48 o 
   4  -2  11      126.53      121.45      1.09 o 
   5  -2  11       76.03       72.40      1.97 o 
   6  -2  11       34.67       34.93      1.65 o 
   7  -2  11       14.07       17.36      1.56 o 
  -8  -1  11       12.98       13.47      2.07 o 
  -7  -1  11       12.69       11.01      1.94 o 
  -5  -1  11       11.15        7.90      1.55 o 
  -4  -1  11       61.74       62.49      1.65 o 
  -3  -1  11       15.50        9.35      0.54 o 
  -2  -1  11      270.23      277.60      2.22 o 
  -1  -1  11        0.03        0.02      0.28 o 
   0  -1  11      208.54      213.42      2.16 o 
   1  -1  11      179.70      187.51      1.75 o 
   2  -1  11        6.62        6.55      0.55 o 
   3  -1  11       21.44       27.48      0.80 o 
   4  -1  11        4.01        2.01      0.38 o 
   5  -1  11      124.88      118.02      2.56 o 
   6  -1  11       11.07       14.77      3.11 o 
   7  -1  11        4.53        5.83      1.94 o 
  -5   0  11        6.84        6.92      4.60 o 
  -4   0  11        5.19       10.18      0.72 o 
  -3   0  11      147.28      146.86      1.76 o 
  -2   0  11       46.03       37.46      0.79 o 
  -1   0  11       14.94       13.58      0.79 o 
   0   0  11       28.67       23.59      0.69 o 
   1   0  11      192.94      203.07      2.01 o 
   2   0  11      358.59      338.93      2.75 o 
   3   0  11        4.31        3.79      0.50 o 
   4   0  11       45.16       45.22      0.97 o 
   5   0  11       55.89       53.32      1.12 o 
   6   0  11       18.88       20.86      2.20 o 
  -6   1  11        1.50        0.53      0.32 o 
  -5   1  11       55.39       49.78      1.40 o 
  -4   1  11       28.32       29.82      0.82 o 
  -3   1  11       73.13       78.11      1.10 o 
  -2   1  11      147.99      135.99      1.67 o 
  -1   1  11       20.79       22.93      0.73 o 
   0   1  11        0.42       -0.04      0.30 o 
   1   1  11        2.32        1.82      0.55 o 
   2   1  11      150.92      127.49      1.55 o 
   3   1  11        1.69        1.52      0.45 o 
   4   1  11        0.30       -0.03      0.34 o 
   5   1  11        0.98        0.08      0.42 o 
   6   1  11       27.30       25.14      2.46 o 
  -7   2  11        9.46        0.26      0.82 o 
  -6   2  11        5.88       -0.13      1.04 o 
  -5   2  11      250.80      255.67      3.54 o 
  -4   2  11      112.33      116.81      2.24 o 
  -3   2  11      165.63      146.33      1.93 o 
  -2   2  11       41.42       40.83      0.93 o 
  -1   2  11      147.79      131.34      1.56 o 
   0   2  11      169.78      172.97      1.80 o 
   1   2  11        3.91        6.80      0.70 o 
   2   2  11       80.59       82.43      1.25 o 
   3   2  11        3.37        4.43      0.61 o 
   4   2  11        0.12       -0.06      0.38 o 
   5   2  11      185.99      206.04      5.86 o 
  -8   3  11        2.44        0.06      0.82 o 
  -7   3  11        2.08       -0.19      0.82 o 
  -6   3  11        2.97        0.26      0.82 o 
  -5   3  11      110.98      106.16      2.20 o 
  -4   3  11      335.81      346.77      4.65 o 
  -3   3  11       63.90       62.26      1.13 o 
  -2   3  11       54.47       50.61      1.07 o 
  -1   3  11       86.88       86.58      1.65 o 
   0   3  11      100.12       99.75      2.10 o 
   1   3  11        0.71        0.23      0.54 o 
   2   3  11      128.46      147.29      1.78 o 
   3   3  11        0.09        0.54      0.53 o 
   4   3  11        3.57        3.75      1.62 o 
   5   3  11        0.03        0.02      0.39 o 
  -8   4  11      109.62      115.96      2.70 o 
  -7   4  11       39.99       40.21      1.83 o 
  -6   4  11        7.74        0.06      0.73 o 
  -5   4  11        1.84        0.05      0.78 o 
  -4   4  11       28.56       35.28      1.51 o 
  -3   4  11       25.71       23.56      1.33 o 
  -2   4  11       53.61       50.38      1.24 o 
  -1   4  11        9.34        8.55      0.84 o 
   0   4  11        1.06        2.20      0.70 o 
   1   4  11      132.76      132.44      1.74 o 
   2   4  11       10.13        9.50      0.88 o 
   3   4  11      190.57      193.29      2.32 o 
   4   4  11       69.29       78.42      1.90 o 
  -7   5  11       24.56       27.95     15.74 o 
  -6   5  11       25.77       23.27      1.56 o 
  -5   5  11        2.15       -0.06      0.73 o 
  -4   5  11      116.26      114.73      2.40 o 
  -3   5  11        1.02        0.46      0.77 o 
  -2   5  11       56.98       56.21      1.37 o 
  -1   5  11      130.59      129.44      3.48 o 
   0   5  11        0.10        0.33      0.69 o 
   1   5  11      110.80      103.61      1.78 o 
   2   5  11      127.23      128.73      1.88 o 
   3   5  11      100.12      115.38      2.00 o 
  -7   6  11        5.44       -0.19      0.92 o 
  -6   6  11        0.32        0.25      0.87 o 
  -5   6  11       19.26       22.82      1.55 o 
  -4   6  11      167.78      176.89      5.58 o 
  -3   6  11       75.16       79.85      4.02 o 
  -2   6  11        5.34        5.21      0.92 o 
  -1   6  11        5.85        6.28      1.31 o 
   0   6  11       19.72       24.36      1.24 o 
   1   6  11        0.03        0.23      0.57 o 
   2   6  11       44.07       47.03      1.46 o 
   3   6  11        0.08        0.27      0.60 o 
  -6   7  11        9.34        9.06      1.67 o 
  -5   7  11       16.74       17.38      1.51 o 
  -4   7  11        6.13        8.45      1.33 o 
  -3   7  11        3.09        3.44      1.05 o 
  -2   7  11       22.86       19.55      1.72 o 
  -1   7  11        2.10        2.00      0.77 o 
   0   7  11        7.62        8.89      0.95 o 
   1   7  11       10.51       11.77      1.18 o 
  -5   8  11       24.84       29.38      1.83 o 
  -4   8  11       47.32       43.55      2.30 o 
  -3   8  11       31.11       32.73      1.78 o 
  -2   8  11       30.31       28.61      1.94 o 
  -1   8  11       12.69       11.61      1.07 o 
   0   8  11        0.29        1.27      0.80 o 
   1 -12  12       11.88       13.14      1.18 o 
   2 -12  12        6.74        6.77      0.90 o 
   3 -12  12       42.74       58.07      2.40 o 
  -1 -11  12       87.86       95.81      2.47 o 
   0 -11  12        1.54        1.64      0.81 o 
   1 -11  12       69.40       82.12      4.67 o 
   2 -11  12        2.71        4.44      0.81 o 
   3 -11  12        0.40        0.42      0.50 o 
   4 -11  12       41.96       43.46      1.09 o 
  -3 -10  12       41.51       42.02      1.81 o 
  -2 -10  12        0.11        0.33      0.81 o 
  -1 -10  12       39.42       52.35      1.68 o 
   0 -10  12        9.95        9.25      1.04 o 
   1 -10  12      103.03      104.28      1.74 o 
   2 -10  12       53.62       52.48      1.02 o 
   3 -10  12       31.00       38.88      1.22 o 
   4 -10  12       31.09       34.72      1.23 o 
  -3  -9  12       54.06       53.07      2.15 o 
  -2  -9  12       49.93       51.80      2.53 o 
  -1  -9  12        0.00        0.29      0.80 o 
   0  -9  12        1.30        1.42      0.72 o 
   1  -9  12       70.08       71.56      1.17 o 
   2  -9  12        4.65        4.93      0.62 o 
   3  -9  12       55.97       58.20      1.06 o 
   4  -9  12        0.81        1.45      0.40 o 
   6  -9  12        6.00        5.96      1.55 o 
  -4  -8  12        9.22        9.55      1.94 o 
  -3  -8  12        5.66        4.00      1.04 o 
  -2  -8  12       66.46       69.35      1.77 o 
  -1  -8  12       22.24       24.22      2.20 o 
   0  -8  12       64.38       66.80      1.33 o 
   1  -8  12       66.08       69.29      1.04 o 
   2  -8  12       87.06       76.97      1.81 o 
   3  -8  12        8.23        8.69      0.63 o 
   4  -8  12       10.10        8.62      0.46 o 
   5  -8  12        5.86        9.85      1.42 o 
   6  -8  12       16.23       24.62      2.07 o 
  -5  -7  12       29.44       28.71      1.71 o 
  -4  -7  12        5.34        5.15      1.68 o 
  -3  -7  12      250.54      259.15      3.57 o 
  -2  -7  12       31.79       33.23      1.75 o 
  -1  -7  12        0.46        0.41      0.78 o 
   0  -7  12        8.84        9.07      0.44 o 
   1  -7  12       43.96       43.67      0.80 o 
   2  -7  12       31.79       27.61      0.89 o 
   3  -7  12      116.34      107.54      1.23 o 
   4  -7  12       11.44       10.26      0.56 o 
   5  -7  12       56.67       64.81      2.33 o 
   6  -7  12        0.22       -0.39      1.17 o 
  -5  -6  12       24.25       24.97      2.01 o 
  -4  -6  12       97.23       98.49      2.66 o 
  -3  -6  12       18.43       18.72      1.30 o 
  -2  -6  12       15.90       18.63      1.12 o 
  -1  -6  12      112.75      119.12      1.96 o 
   0  -6  12      197.50      189.57      7.08 o 
   1  -6  12      257.07      249.35      2.11 o 
   2  -6  12       43.22       41.10      0.80 o 
   3  -6  12        1.55        4.09      0.44 o 
   4  -6  12       10.97       13.53      0.53 o 
   5  -6  12        0.53       -0.65      1.04 o 
   6  -6  12       65.13       67.66      2.72 o 
   7  -6  12        0.28        0.00      1.17 o 
  -6  -5  12      154.44      161.40      6.23 o 
  -5  -5  12       66.79       73.44      5.06 o 
  -4  -5  12        0.04        0.91      1.30 o 
  -3  -5  12        2.67        4.40      1.42 o 
  -2  -5  12       48.55       51.19      2.20 o 
  -1  -5  12      189.21      195.51      4.93 o 
   0  -5  12       33.38       32.53      1.68 o 
   1  -5  12        7.74        8.94      0.71 o 
   2  -5  12      214.27      201.17      2.25 o 
   3  -5  12      222.51      221.72      2.73 o 
   4  -5  12        0.84        1.40      0.39 o 
   5  -5  12        0.66        1.81      1.17 o 
   6  -5  12       19.53       22.15      3.11 o 
   7  -5  12        6.67        3.24      1.68 o 
  -6  -4  12        4.74        5.47      1.18 o 
  -5  -4  12        0.11       -0.39      1.30 o 
  -4  -4  12        0.29        1.17      1.30 o 
  -3  -4  12       58.60       59.76      2.46 o 
  -2  -4  12        1.11        1.68      1.17 o 
  -1  -4  12       94.15      101.54      3.76 o 
   0  -4  12        1.14        1.04      0.91 o 
   1  -4  12       34.06       36.28      1.43 o 
   2  -4  12        0.11        0.16      0.41 o 
   3  -4  12      180.50      176.34      1.90 o 
   4  -4  12        1.20        0.59      0.40 o 
   5  -4  12        1.74        0.65      1.04 o 
   6  -4  12        2.15        3.11      1.42 o 
  -7  -3  12        0.95        0.13      1.30 o 
  -6  -3  12       33.10       37.06      4.15 o 
  -5  -3  12      101.98      146.27      5.71 o 
  -3  -3  12       12.37       12.70      1.68 o 
  -2  -3  12       73.09       72.08      2.46 o 
  -1  -3  12       13.72       14.08      0.59 o 
   0  -3  12        4.09        3.19      0.60 o 
   1  -3  12        0.02        0.35      0.47 o 
   2  -3  12       25.07       25.53      0.87 o 
   3  -3  12        8.80        6.92      0.57 o 
   4  -3  12       93.04       94.57      1.43 o 
   5  -3  12       15.55       16.01      1.19 o 
   6  -3  12       39.58       45.78      1.79 o 
  -7  -2  12        6.53        6.09      1.94 o 
  -6  -2  12       17.93       22.93      2.33 o 
  -5  -2  12      159.76      169.07      4.28 o 
  -3  -2  12       66.76       67.67      2.46 o 
  -2  -2  12      605.88      582.29     25.15 o 
  -1  -2  12        0.20        0.38      0.33 o 
   0  -2  12       41.30       40.32      0.95 o 
   1  -2  12      100.67       98.36      1.49 o 
   2  -2  12        5.74        7.33      0.62 o 
   3  -2  12      207.27      200.14      1.84 o 
   4  -2  12       44.71       46.73      1.42 o 
   5  -2  12        0.25        0.78      1.17 o 
   6  -2  12        3.15        0.91      1.42 o 
  -7  -1  12        5.43        5.18      1.81 o 
  -6  -1  12       53.24       54.56      2.72 o 
  -5  -1  12       43.77       41.34      2.46 o 
  -4  -1  12      187.67       48.16      0.52 o 
  -3  -1  12        3.15        1.71      0.56 o 
  -2  -1  12       37.43       33.30      0.74 o 
  -1  -1  12        2.76        1.71      0.41 o 
   0  -1  12       67.53       69.34      1.14 o 
   1  -1  12        5.02        6.71      0.60 o 
   2  -1  12       47.79       41.03      0.97 o 
   3  -1  12       29.53       31.49      0.78 o 
   4  -1  12      199.35      209.40      2.64 o 
   5  -1  12        3.39        6.74      1.68 o 
   6  -1  12       22.12       28.89      2.46 o 
  -7   0  12        2.37        2.46      1.55 o 
  -6   0  12       20.45       20.47      2.20 o 
  -5   0  12      190.29      200.93      3.21 o 
  -4   0  12       58.51       54.60      5.38 o 
  -3   0  12      156.77      151.83      1.73 o 
  -2   0  12       10.72       13.11      0.92 o 
  -1   0  12       59.44       75.38      1.45 o 
   0   0  12       36.89       32.40      0.96 o 
   1   0  12       10.73       10.53      0.75 o 
   2   0  12        5.61        5.22      0.59 o 
   3   0  12      115.21      112.58      1.53 o 
   4   0  12       11.45       13.02      0.69 o 
   5   0  12      135.50      139.18      5.45 o 
  -7   1  12        2.01        0.00      1.04 o 
  -6   1  12        4.43        0.00      0.73 o 
  -5   1  12      281.04      290.93      4.10 o 
  -4   1  12       35.39       38.93      1.62 o 
  -3   1  12       21.53       22.44      0.74 o 
  -2   1  12       13.26        8.39      1.38 o 
  -1   1  12       76.97       73.36      1.14 o 
   0   1  12       82.43       66.34      1.28 o 
   1   1  12       20.51       21.15      0.80 o 
   2   1  12        0.40       -0.02      0.39 o 
   3   1  12       98.86      104.68      1.50 o 
   4   1  12       53.82       52.24      1.05 o 
   5   1  12        4.33        3.28      0.80 o 
  -7   2  12        3.22        0.26      0.92 o 
  -6   2  12       17.79       15.99     10.11 o 
  -5   2  12       29.17       33.94      4.24 o 
  -4   2  12       13.24       11.48      3.10 o 
  -3   2  12        3.36        1.59      0.65 o 
  -2   2  12        0.15        0.36      0.47 o 
  -1   2  12       77.36       80.58      1.42 o 
   0   2  12        2.96        3.34      0.79 o 
   1   2  12       76.09       85.14      1.48 o 
   2   2  12       75.74       79.61      1.38 o 
   3   2  12        9.97       12.30      1.04 o 
   4   2  12       89.30       87.91      1.40 o 
   5   2  12        8.14        0.13      0.78 o 
  -7   3  12       18.54       24.75     14.32 o 
  -6   3  12       18.86       21.82      1.55 o 
  -5   3  12       50.28       62.03      2.01 o 
  -4   3  12       35.03       31.67      1.70 o 
  -3   3  12       16.39       16.16      0.98 o 
  -2   3  12       22.61       23.34      1.31 o 
  -1   3  12      208.61      190.74      2.64 o 
   0   3  12        8.18        7.91      0.77 o 
   1   3  12      130.05      119.38      1.64 o 
   2   3  12       67.86       70.08      1.33 o 
   3   3  12        5.28        5.96      0.77 o 
   4   3  12      133.43      153.40      3.34 o 
  -7   4  12        4.70        0.32      1.56 o 
  -6   4  12        1.47        0.06      0.82 o 
  -5   4  12        4.81       -0.39      0.92 o 
  -4   4  12       14.87        0.36      0.57 o 
  -3   4  12        0.32       -0.06      0.52 o 
  -2   4  12        0.34        0.04      0.46 o 
  -1   4  12       31.75       28.37      1.04 o 
   0   4  12       49.46       45.37      1.35 o 
   1   4  12       58.45       63.30      1.49 o 
   2   4  12       11.79        7.83      0.86 o 
   3   4  12        0.34       -0.60      0.60 o 
  -6   5  12       57.42       64.37      2.27 o 
  -5   5  12        8.46        0.39      0.92 o 
  -4   5  12        0.00        0.39      1.17 o 
  -3   5  12        9.22       10.43      0.89 o 
  -2   5  12        5.28        7.38      0.98 o 
  -1   5  12       13.33       14.38      1.23 o 
   0   5  12       47.06       52.91      1.34 o 
   1   5  12       54.78       61.71      1.48 o 
   2   5  12      276.02      280.90      3.13 o 
  -6   6  12        0.50       -0.37      1.17 o 
  -5   6  12       12.60       13.48      8.74 o 
  -4   6  12       27.20       27.94      1.69 o 
  -3   6  12      102.74       86.92      2.65 o 
  -2   6  12       62.30       60.39      1.48 o 
  -1   6  12       40.46       42.81      1.49 o 
   0   6  12       52.92       60.42      1.67 o 
   1   6  12       11.11       13.93      1.17 o 
  -5   7  12       62.14       63.73      2.29 o 
  -4   7  12        4.50        3.53      1.43 o 
  -3   7  12      110.87      118.87      3.50 o 
  -2   7  12       31.84       27.50      1.31 o 
  -1   7  12       15.36        9.82      3.79 o 
   0   7  12        5.77        6.18      1.06 o 
   0 -11  13       23.30       30.12      2.72 o 
   1 -11  13        0.27       -0.15      0.62 o 
   2 -11  13        0.25       -0.18      0.59 o 
   3 -11  13        8.71        6.21      4.21 o 
  -1 -10  13        0.21        0.32      0.77 o 
   0 -10  13        1.07        0.14      0.71 o 
   1 -10  13       44.86       56.93      1.88 o 
   2 -10  13       35.47       32.29      0.91 o 
   3 -10  13        0.79        0.81      0.56 o 
   4 -10  13       20.14       24.94      0.93 o 
  -3  -9  13       17.69       17.35      1.81 o 
  -2  -9  13        5.94        3.04      1.49 o 
  -1  -9  13       37.49       37.26      1.70 o 
   0  -9  13       17.22       21.70      1.18 o 
   1  -9  13       59.68       76.07      1.59 o 
   2  -9  13        2.26        1.71      0.49 o 
   3  -9  13        1.10        2.69      0.65 o 
   4  -9  13        4.59        2.62      0.88 o 
   5  -9  13        0.00       -0.65      1.81 o 
  -3  -8  13        1.66        0.93      0.90 o 
  -2  -8  13        0.93        1.28      0.90 o 
  -1  -8  13        0.22        0.03      0.59 o 
   0  -8  13        0.38        0.39      0.62 o 
   1  -8  13       12.97        7.68      0.88 o 
   2  -8  13       46.60       49.39      1.04 o 
   3  -8  13        2.17        1.91      0.46 o 
   4  -8  13       37.27       39.10      1.09 o 
   5  -8  13        2.81        3.37      1.30 o 
  -4  -7  13        7.70        8.29      1.49 o 
  -3  -7  13        5.50        5.94      1.12 o 
  -2  -7  13        0.02        1.04      1.04 o 
  -1  -7  13        6.85        7.84      1.00 o 
   0  -7  13      138.14      144.41      3.50 o 
   1  -7  13       15.50       13.64      0.63 o 
   2  -7  13      377.68      385.60      3.12 o 
   3  -7  13      249.80      233.00      2.36 o 
   4  -7  13        2.31        2.78      0.43 o 
   5  -7  13       23.53       25.14      1.94 o 
   6  -7  13       30.95       33.43      2.33 o 
  -5  -6  13       42.81       48.93      2.02 o 
  -4  -6  13       40.04       35.27      1.68 o 
  -3  -6  13       24.52       27.53      2.40 o 
  -2  -6  13       11.14        9.88      1.62 o 
  -1  -6  13      329.49      338.12      8.38 o 
   0  -6  13       14.42       13.03      0.90 o 
   1  -6  13       49.36       49.63      1.21 o 
   2  -6  13      313.19      305.81      3.25 o 
   3  -6  13      149.60      135.31      1.95 o 
   4  -6  13        1.86        1.14      0.43 o 
   5  -6  13       55.22       70.64      3.76 o 
   6  -6  13        5.90        6.48      2.59 o 
  -5  -5  13       51.78       53.78      1.93 o 
  -4  -5  13       96.93      106.84      3.50 o 
  -3  -5  13       29.30       35.63      2.33 o 
  -2  -5  13       12.82       12.96      1.68 o 
  -1  -5  13        3.25        1.55      1.17 o 
   0  -5  13       80.93       84.40      2.46 o 
   1  -5  13       23.10       21.90      1.43 o 
   2  -5  13       26.33       24.97      0.92 o 
   3  -5  13       30.12       27.20      0.93 o 
   4  -5  13        0.28        0.23      0.37 o 
   5  -5  13       10.71       17.62      1.81 o 
   6  -5  13        9.60        8.68      1.68 o 
  -6  -4  13       12.27       15.16      3.89 o 
  -5  -4  13        2.28        1.94      1.68 o 
  -4  -4  13       32.36       28.64      2.46 o 
  -3  -4  13        0.00       -0.91      1.94 o 
  -2  -4  13        0.00        0.00      0.91 o 
  -1  -4  13      147.31      142.98      3.24 o 
   0  -4  13      115.57      114.79      2.72 o 
   1  -4  13        6.27        5.57      1.04 o 
   2  -4  13        5.79        5.18      0.91 o 
   3  -4  13        6.50        4.14      0.53 o 
   4  -4  13       34.51       36.29      2.27 o 
   5  -4  13       66.25       66.62      2.59 o 
   6  -4  13       10.25        9.07      1.81 o 
  -6  -3  13       14.92       18.27      2.46 o 
  -5  -3  13      127.61      135.54      4.15 o 
  -4  -3  13      272.18      289.56      5.85 o 
  -3  -3  13        5.90        7.51      1.55 o 
  -2  -3  13       10.71       10.10      1.55 o 
  -1  -3  13       15.02       14.51      1.55 o 
   0  -3  13       42.11       42.72      2.53 o 
   1  -3  13       18.31       19.20      0.87 o 
   2  -3  13       47.65       51.68      1.23 o 
   3  -3  13        0.02        0.19      0.59 o 
   4  -3  13        0.57        0.49      0.50 o 
   5  -3  13       60.15       56.12      2.59 o 
  -6  -2  13       13.57       17.75      2.33 o 
  -5  -2  13       79.28       89.45      3.37 o 
  -4  -2  13      106.49      104.13      3.37 o 
  -3  -2  13      151.16      152.07      3.63 o 
  -2  -2  13       32.82       30.55      2.40 o 
  -1  -2  13       69.85       64.45      1.20 o 
   0  -2  13       73.99       79.20      1.18 o 
   1  -2  13      302.85      299.42      2.80 o 
   2  -2  13        9.79        6.89      0.62 o 
   3  -2  13       57.82       54.11      0.97 o 
   4  -2  13       17.43       14.08      0.86 o 
   5  -2  13        9.42        7.38      1.68 o 
  -5  -1  13        3.55        6.61      1.81 o 
  -4  -1  13        9.01       10.88      1.81 o 
  -3  -1  13      102.54      101.27      1.68 o 
  -2  -1  13        1.68        1.95      0.47 o 
  -1  -1  13       17.32       18.20      0.99 o 
   0  -1  13       23.64       21.13      0.95 o 
   1  -1  13      327.35      325.99      3.00 o 
   2  -1  13       65.01       70.78      1.17 o 
   3  -1  13       10.74        8.37      0.62 o 
   4  -1  13       19.33       17.10      0.68 o 
   5  -1  13        0.55        0.78      1.30 o 
  -4   0  13        8.61        3.75      1.71 o 
  -3   0  13        0.01       -0.35      0.49 o 
  -2   0  13       57.89       60.95      1.37 o 
  -1   0  13      128.57      124.60      1.57 o 
   0   0  13       57.47       67.45      1.18 o 
   1   0  13        2.54        1.46      0.69 o 
   2   0  13        0.04        0.39      0.54 o 
   3   0  13       34.11       30.56      1.05 o 
   4   0  13        0.89        0.01      0.38 o 
   5   0  13        0.00        0.65      1.42 o 
  -6   1  13        0.31        0.26      1.30 o 
  -4   1  13      160.24      164.28      3.00 o 
  -3   1  13        3.64        2.52      0.93 o 
  -2   1  13       14.85       18.44      0.85 o 
  -1   1  13       62.54       67.95      1.39 o 
   0   1  13      146.34      144.72      1.79 o 
   1   1  13       34.62       39.56      1.16 o 
   2   1  13       36.38       36.95      1.10 o 
   3   1  13        4.28        3.40      0.70 o 
   4   1  13        2.09        2.29      0.57 o 
  -6   2  13        1.65        0.26      0.92 o 
  -5   2  13       31.31       31.10      1.55 o 
  -4   2  13        0.61        0.13      0.42 o 
  -3   2  13       80.76       80.41      1.59 o 
  -2   2  13        3.78        2.15      0.65 o 
  -1   2  13       26.70       26.04      0.95 o 
   0   2  13       21.56       23.50      0.95 o 
   1   2  13       12.99       15.20      0.87 o 
   2   2  13       39.12       40.58      1.26 o 
   3   2  13       43.63       43.13      1.88 o 
  -6   3  13        0.86       -0.06      0.87 o 
  -5   3  13       72.88       72.21      1.87 o 
  -4   3  13        0.75        0.72      0.60 o 
  -3   3  13        0.55        0.48      0.58 o 
  -2   3  13       18.74       20.14      0.97 o 
  -1   3  13       23.68       17.26      0.93 o 
   0   3  13        8.61        8.80      0.85 o 
   1   3  13       38.24       38.26      1.17 o 
   2   3  13       61.33       53.96      1.33 o 
   3   3  13      171.08      196.72      2.38 o 
  -6   4  13        2.81        0.31      0.96 o 
  -5   4  13       59.03       64.27      2.30 o 
  -4   4  13        5.15        2.55      1.26 o 
  -3   4  13      288.74      302.13      3.17 o 
  -2   4  13       41.79       43.59      1.34 o 
  -1   4  13        2.07        2.66      0.85 o 
   0   4  13       52.65       57.77      1.87 o 
   1   4  13       16.41       15.90      1.62 o 
   2   4  13       24.40       28.56      1.18 o 
  -5   5  13        0.34        0.07      0.51 o 
  -4   5  13        0.90        0.43      0.66 o 
  -3   5  13        5.38        5.79      0.91 o 
  -2   5  13        1.31        0.48      0.66 o 
  -1   5  13       12.51       13.26      2.53 o 
   0   5  13      114.23      111.73      1.90 o 
   1   5  13        0.00        0.68      0.69 o 
  -4   6  13       27.23       34.87      1.93 o 
  -3   6  13        3.18        3.08      1.72 o 
  -2   6  13      219.54      234.11      2.94 o 
  -1   6  13        0.31        0.69      0.74 o 
   1 -10  14       15.68       18.33      1.18 o 
   2 -10  14       11.95       13.66      8.36 o 
  -1  -9  14       11.17       12.67      1.21 o 
   0  -9  14        0.08        1.47      0.93 o 
   1  -9  14       49.17       55.19      1.49 o 
   2  -9  14        2.47        2.38      0.96 o 
   3  -9  14        4.40        2.48      0.53 o 
  -2  -8  14        5.50        6.65      1.12 o 
  -1  -8  14        2.00        2.60      0.90 o 
   0  -8  14       48.42       52.73      1.53 o 
   1  -8  14        3.94        2.79      0.77 o 
   2  -8  14       37.72       36.57      0.91 o 
   3  -8  14       11.94       16.94      0.83 o 
   4  -8  14        0.61        0.00      0.78 o 
  -3  -7  14        0.85        1.42      1.00 o 
  -2  -7  14        1.44        0.81      0.81 o 
  -1  -7  14       25.31       27.78      2.14 o 
   0  -7  14        8.75       13.36      1.30 o 
   1  -7  14       12.73       14.41      0.96 o 
   2  -7  14       21.10       17.36      0.71 o 
   3  -7  14       69.62       55.69      1.14 o 
   4  -7  14       83.71       87.38      2.72 o 
  -4  -6  14       11.97       14.16      1.55 o 
  -3  -6  14        0.63        1.19      0.90 o 
  -2  -6  14       39.97       41.07      1.49 o 
  -1  -6  14        9.54        9.66      1.03 o 
   0  -6  14       80.62       80.83      2.46 o 
   1  -6  14       13.29       11.58      0.87 o 
   2  -6  14      160.31      158.01      5.06 o 
   3  -6  14      530.26      537.99      8.62 o 
   4  -6  14        0.46       -0.13      1.42 o 
   5  -6  14        5.54        4.15      1.42 o 
  -4  -5  14       24.70       25.01      2.46 o 
  -3  -5  14        0.41        0.26      1.81 o 
  -2  -5  14      107.91      114.51      3.37 o 
  -1  -5  14        6.01        7.51      1.55 o 
   0  -5  14       20.87       20.47      1.55 o 
   1  -5  14        0.25        0.52      0.91 o 
   2  -5  14        4.66        3.50      1.04 o 
   3  -5  14       91.55      104.89      3.11 o 
   4  -5  14       44.59       52.10      2.20 o 
   5  -5  14       46.26       49.89      2.46 o 
  -5  -4  14       38.18       45.48      3.11 o 
  -4  -4  14        7.38        9.72      2.07 o 
  -3  -4  14        1.98       -0.26      1.17 o 
  -1  -4  14        0.00        0.65      1.04 o 
   0  -4  14        3.79        2.20      1.17 o 
   1  -4  14       63.48       69.09      2.20 o 
   2  -4  14        0.03       -0.26      0.78 o 
   3  -4  14        0.06        0.65      0.65 o 
  -4  -3  14        7.38       12.18      2.07 o 
  -3  -3  14       15.05       17.36      1.94 o 
  -1  -3  14       59.14       66.36      2.46 o 
   0  -3  14       16.14       16.08      0.86 o 
   1  -3  14        5.38        5.98      0.93 o 
   2  -3  14        0.98        1.62      0.64 o 
   3  -3  14        5.69        4.29      0.82 o 
   4  -3  14       13.83       10.62      1.68 o 
  -3  -2  14        0.04       -0.13      1.17 o 
  -2  -2  14       35.70       34.21      1.30 o 
  -1  -2  14       12.17       11.66      2.40 o 
   0  -2  14        9.88       14.13      1.31 o 
   1  -2  14       15.18       17.10      0.80 o 
   2  -2  14       74.21       76.19      1.24 o 
   3  -2  14       11.35        8.02      1.07 o 
   4  -2  14        1.61        1.17      1.30 o 
  -3  -1  14        0.51        0.32      0.82 o 
  -2  -1  14        0.09        0.00      0.58 o 
  -1  -1  14       86.00       80.55      3.44 o 
   0  -1  14       49.58       55.52      1.14 o 
   1  -1  14       11.06       15.18      0.80 o 
   2  -1  14        0.11        0.30      0.53 o 
   3  -1  14        1.35        0.87      0.50 o 
   4  -1  14       33.16       38.88      3.05 o 
  -5   0  14       11.32        0.39      1.43 o 
  -4   0  14       56.31       63.38      2.98 o 
  -3   0  14        3.67        1.61      0.78 o 
  -2   0  14        0.16        0.13      0.40 o 
  -1   0  14       12.97       13.11      0.96 o 
   0   0  14      249.18      232.98      2.44 o 
   1   0  14        5.52        5.09      0.70 o 
   2   0  14        0.64        1.28      0.76 o 
   3   0  14       79.62       87.34      2.19 o 
  -5   1  14        7.20        0.00      1.17 o 
  -4   1  14      171.49      164.97      5.45 o 
  -3   1  14        1.78        1.41      0.65 o 
  -2   1  14       41.31       41.82      1.13 o 
  -1   1  14        0.74        0.50      0.55 o 
   0   1  14       35.42       38.97      1.17 o 
   1   1  14        0.17        0.16      0.49 o 
   2   1  14       98.62      109.14      1.66 o 
   3   1  14       33.02       35.27      1.09 o 
  -5   2  14       13.42       14.87      9.59 o 
  -4   2  14        0.04        0.09      0.44 o 
  -3   2  14       69.21       66.10      1.61 o 
  -2   2  14        0.76        0.66      0.58 o 
  -1   2  14        1.61        1.88      0.69 o 
   0   2  14        0.79        0.14      0.55 o 
   1   2  14      178.88      196.85      2.55 o 
   2   2  14       47.31       50.79      1.51 o 
  -5   3  14        2.96        3.17      1.94 o 
  -4   3  14       17.39       13.93      4.08 o 
  -3   3  14       83.24       88.35      1.91 o 
  -2   3  14       16.81       16.48      1.30 o 
  -1   3  14       38.16       38.38      1.24 o 
   0   3  14        0.52        0.53      0.62 o 
   1   3  14       53.02       56.53      1.58 o 
  -4   4  14        7.67        5.82      2.32 o 
  -3   4  14      117.07      118.31      2.31 o 
  -2   4  14       31.44       38.60      1.53 o 
  -1   4  14        0.77        0.49      0.72 o 
   0   4  14       33.54       38.49      1.32 o 
   0  -8  15        7.38        8.49      1.03 o 
   1  -8  15        1.28        0.39      0.62 o 
   2  -8  15       11.69        2.82      3.37 o 
  -1  -7  15        2.60        2.10      1.04 o 
   0  -7  15        4.22        3.59      0.90 o 
   1  -7  15       16.82       12.34      1.13 o 
   2  -7  15       22.37       20.70      1.13 o 
   3  -7  15       99.49       91.88      1.61 o 
  -2  -6  15      103.95      102.20      2.30 o 
  -1  -6  15       34.05       39.82      1.49 o 
   0  -6  15        0.66        1.62      0.77 o 
   1  -6  15       19.02       20.93      2.14 o 
   2  -6  15        7.34        1.63      2.40 o 
   3  -6  15       68.05       53.07      2.33 o 
  -3  -5  15        7.48        7.51      1.94 o 
  -2  -5  15       82.15      137.55      5.83 o 
  -1  -5  15       87.00       88.81      2.98 o 
   1  -5  15        4.61        5.57      2.07 o 
   2  -5  15       53.89       61.04      2.07 o 
   3  -5  15       32.75       45.87      1.68 o 
  -3  -4  15       15.16       12.05      2.07 o 
  -2  -4  15      125.52      143.05      3.89 o 
  -1  -4  15        6.10       10.10      1.68 o 
   2  -4  15        2.33        2.98      1.04 o 
   3  -4  15        6.87        4.02      1.04 o 
  -3  -3  15      125.86      136.31      4.02 o 
  -2  -3  15       38.07       42.76      2.46 o 
  -1  -3  15       84.01       87.90      2.98 o 
   0  -3  15        0.57        0.39      0.65 o 
   1  -3  15        2.07        1.94      0.91 o 
   2  -3  15        1.59        3.13      0.77 o 
   3  -3  15       21.64       24.59      1.40 o 
  -2  -2  15       58.51       76.47      2.98 o 
  -1  -2  15       10.84        9.90      0.80 o 
   0  -2  15      198.50      223.37      4.54 o 
   1  -2  15       44.10       33.67     13.41 o 
   2  -2  15       13.52       15.42      1.05 o 
   3  -2  15       16.09       15.41      4.73 o 
  -4  -1  15       46.77       50.54      2.98 o 
  -2  -1  15       74.60       79.58      2.11 o 
  -1  -1  15       76.51       84.19      1.41 o 
   0  -1  15       14.38       26.41     14.64 o 
   1  -1  15       74.30       79.58      2.06 o 
   2  -1  15        5.47        3.40      0.78 o 
  -4   0  15       14.47        9.20      6.02 o 
  -3   0  15        8.20        0.13      1.30 o 
  -2   0  15       34.36       30.76      1.01 o 
  -1   0  15      178.07      184.26      5.99 o 
   0   0  15       48.50       54.06      1.43 o 
   1   0  15       56.35       59.06      1.97 o 
   2   0  15        8.80        7.87      0.91 o 
  -4   1  15      222.23      248.78      4.13 o 
  -3   1  15        6.61        2.07      2.59 o 
  -2   1  15        8.16        5.00      1.54 o 
  -1   1  15       37.38       37.97      1.33 o 
   0   1  15       11.91       15.59      1.08 o 
   1   1  15        8.05        6.47      0.95 o 
  -3   2  15        9.86        6.64      2.53 o 
  -2   2  15       15.12        8.55      2.84 o 
  -1   2  15       27.34       28.57      1.24 o 
   0   2  15        4.84        2.96      1.04 o 
   0  -4  16       43.16       49.89      2.33 o 
   0  -3  16        1.91        1.94      1.30 o 
  -1  -2  16       19.54       23.45      2.07 o 
   0  -2  16       16.02       10.53      1.10 o 
                                                 
